# Supplementary material for: The nucleolar protein NOL12 is required for processing of large ribosomal subunit rRNA precursors in Arabidopsis
Source: BMC Plant Biol. 2023 Nov 3;23:538. doi: 10.1186/s12870-023-04561-9 (PMC10623804; doi:10.1186/s12870-023-04561-9)
Supplement: Supplementary file 1 — Supplementary Material 1 [file 12870_2023_4561_MOESM1_ESM.xls]

## Sheet: upregulated genes
Supplementary Data Set S1 List of affected genes found in the RNA-seq analysis and results of GO enrichment analysis of significantly changed genes using AmiGO.
Genes with upregulated expression in nol12 (padj <0.05).
gene	baseMean	log2FoldChange	lfcSE	stat	pvalue	padj
AT5G35912	53.4535	9.17031	1.2922	7.09668	1.27793e-12	7.1763e-10
AT1G07367	101.063	9.12659	1.44298	6.32482	2.53535e-10	8.27311e-08
AT3G23725	49.3919	9.05732	1.24715	7.26244	3.80158e-13	2.54991e-10
AT5G35965	92.4242	8.99829	1.22143	7.36701	1.74503e-13	1.38516e-10
AT5G27345	89.2773	8.94507	1.23365	7.25092	4.13943e-13	2.70148e-10
AT5G53230	73.3572	8.66222	1.29456	6.69125	2.2127e-11	9.54108e-09
AT3G60170	31.616	8.4097	1.3189	6.3763	1.81422e-10	6.08444e-08
AT5G55270	53.5986	8.20937	1.27349	6.44636	1.14571e-10	4.06845e-08
AT2G06890	24.2601	8.02808	1.31859	6.08837	1.14068e-09	2.99392e-07
AT3G29580	15.9652	7.43102	1.3868	5.35841	8.39598e-08	1.1856e-05
AT1G55030	13.0168	7.13867	1.41918	5.03013	4.90138e-07	5.05263e-05
AT5G28810	12.2648	7.04477	1.46347	4.81375	1.48122e-06	0.000121244
AT3G22275	11.4843	6.95615	1.43234	4.85648	1.19491e-06	0.000103048
AT4G05380	41.2838	6.93203	1.12616	6.15549	7.48467e-10	2.07738e-07
AT4G03911	11.061	6.9028	1.47334	4.68515	2.79761e-06	0.000192462
AT3G32195	11.0637	6.89544	1.42918	4.82476	1.4017e-06	0.00011577
AT5G35913	10.4959	6.82454	1.51569	4.5026	6.71258e-06	0.000379599
AT5G53240	20.285	6.79751	1.39863	4.86011	1.17319e-06	0.000101537
AT2G17115	9.62798	6.7011	1.46273	4.58123	4.62252e-06	0.000284745
AT4G02960	33.7314	6.63365	1.13981	5.81996	5.88606e-09	1.29516e-06
AT1G65890	16.8364	6.52712	1.53653	4.24796	2.15722e-05	0.000958771
AT2G14245	31.3466	6.51947	1.32069	4.9364	7.95758e-07	7.50593e-05
AT5G23115	8.2807	6.48483	1.47936	4.38355	1.16761e-05	0.000594814
AT4G08869	8.26663	6.48096	1.76532	3.67128	0.000241342	0.00594057
AT3G27710	28.3057	6.38048	1.12262	5.68356	1.31919e-08	2.5898e-06
AT3G42622	7.45649	6.33401	1.51149	4.19058	2.7824e-05	0.00116149
AT4G17710	26.1081	6.25356	1.15411	5.41853	6.00899e-08	8.95674e-06
AT5G37140	6.84634	6.20148	1.64193	3.77694	0.00015877	0.00434673
AT2G36760	6.79733	6.19391	1.58242	3.91421	9.07014e-05	0.00286671
AT2G27420	140.795	6.1046	1.39094	4.38882	1.13969e-05	0.00058429
AT5G28700	5.96865	6.00996	1.95915	3.06764	0.00215757	0.0291651
AT5G45570	95.2662	5.94806	0.603816	9.85078	6.80128e-23	2.73718e-19
AT3G26010	5.72888	5.9399	1.74662	3.40079	0.00067192	0.0125969
AT1G11482	11.069	5.91843	1.39382	4.24619	2.17438e-05	0.000961627
AT3G21850	5.59969	5.91596	1.72665	3.42626	0.000611956	0.011831
AT3G61340	5.60455	5.91204	1.61456	3.66171	0.000250539	0.00612944
AT1G21890	10.8753	5.88129	1.66698	3.52811	0.000418544	0.00902179
AT4G03470	5.39049	5.86711	1.83393	3.1992	0.00137807	0.02158
AT2G15020	811.84	5.84643	1.34744	4.33892	1.43187e-05	0.000701324
AT1G47920	10.534	5.84189	1.41888	4.11726	3.83401e-05	0.00147532
AT4G08867	5.28759	5.83673	1.67216	3.49054	0.00048204	0.0099827
AT4G36700	209.335	5.81106	1.2502	4.6481	3.35006e-06	0.000221022
AT2G03965	5.05256	5.76429	1.69336	3.40405	0.000663935	0.0125014
AT3G15310	182.878	5.7551	1.32207	4.35311	1.34222e-05	0.000666883
AT2G31081	4.93918	5.73484	1.74993	3.27718	0.00104848	0.0175573
AT1G44030	4.93833	5.72974	1.70112	3.36821	0.000756579	0.0137053
AT2G40450	9.56055	5.69883	1.40412	4.05866	4.93556e-05	0.00178947
AT5G66815	9.45062	5.68049	1.46919	3.86642	0.000110447	0.00330197
AT4G05255	4.66695	5.65038	1.6551	3.41392	0.00064035	0.0122041
AT5G59630	4.50544	5.5948	1.73682	3.22128	0.00127618	0.020354
AT5G18220	4.41391	5.57857	1.72695	3.23031	0.00123657	0.0199159
AT4G18650	4.31938	5.54003	1.76983	3.13026	0.00174654	0.0252174
AT1G50050	8.40949	5.51645	1.45537	3.7904	0.000150403	0.00419859
AT2G35570	4.22311	5.50985	1.80985	3.04436	0.00233174	0.0308857
AT5G27902	15.3116	5.47858	1.19699	4.57696	4.71788e-06	0.000286959
AT1G51030	4.09831	5.47111	1.83879	2.97538	0.00292628	0.0358629
AT1G70260	138.334	5.46585	1.58205	3.45492	0.000550466	0.010949
AT3G28330	4.06026	5.45902	1.77134	3.08185	0.00205717	0.0282105
AT2G39030	67.1733	5.42835	1.86762	2.90655	0.00365436	0.0419201
AT1G17277	3.99198	5.42556	1.73397	3.12897	0.00175419	0.0252434
AT5G30360	3.98323	5.42258	1.72142	3.15006	0.00163239	0.0241232
AT5G06475	3.99418	5.42229	1.89199	2.86593	0.00415791	0.0460978
AT3G48058	7.90947	5.42015	1.45486	3.72555	0.000194887	0.00509301
AT3G46170	3.96572	5.41675	1.72016	3.14898	0.00163844	0.024164
AT2G39330	80.1421	5.41543	0.954063	5.67618	1.37739e-08	2.68224e-06
AT5G08005	3.91846	5.39515	1.7598	3.06578	0.00217105	0.029271
AT5G07685	3.8922	5.38653	1.79255	3.00495	0.00265621	0.0337932
AT3G30770	21.0291	5.33943	1.09288	4.88567	1.0308e-06	9.18479e-05
AT3G12320	1370.48	5.32077	1.41956	3.74817	0.000178126	0.00474225
AT1G47915	3.69168	5.31817	1.87053	2.84314	0.00446718	0.0486334
AT1G54550	3.46671	5.23	1.82118	2.87177	0.00408184	0.0455262
AT4G22450	3.46321	5.22214	1.83871	2.84011	0.00450975	0.0488765
AT3G56970	929.57	5.222	1.03833	5.02924	4.92429e-07	5.05263e-05
AT2G26630	159.832	5.19659	0.528889	9.82549	8.74499e-23	3.01665e-19
AT3G42090	6.58054	5.15319	1.50781	3.41766	0.000631619	0.0120849
AT3G09450	192.84	5.11441	1.72096	2.97184	0.00296025	0.0361183
AT3G25180	11.9957	5.10186	1.54479	3.30263	0.000957816	0.0163799
AT2G40955	200.741	5.00226	0.396641	12.6116	1.82343e-36	4.40303e-32
AT1G01060	1285.34	4.98703	1.2595	3.95954	7.50956e-05	0.00247723
AT2G46830	2279.18	4.96569	1.26228	3.9339	8.35787e-05	0.00270171
AT3G21860	10.6382	4.94145	1.44803	3.41252	0.000643646	0.0122572
AT4G09355	5.6068	4.91898	1.61441	3.04693	0.0023119	0.0307409
AT4G03298	5.54841	4.89706	1.58354	3.09247	0.00198497	0.0275783
AT5G14490	15.5425	4.88656	1.11284	4.39109	1.12784e-05	0.00058068
AT5G66740	36.233	4.87993	1.09405	4.46044	8.17916e-06	0.000446838
AT4G15096	9.98457	4.84175	1.35266	3.57942	0.000344359	0.0078004
AT4G29200	14.5972	4.79655	1.11055	4.31909	1.56672e-05	0.000753618
AT1G30170	14.3114	4.7524	1.40611	3.37982	0.000725337	0.0133436
AT3G01345	129.522	4.67409	0.386583	12.0908	1.18161e-33	1.42662e-29
AT5G04120	58.4675	4.67102	0.921537	5.06873	4.00478e-07	4.26745e-05
AT2G43660	13.3801	4.66158	1.12222	4.15389	3.26873e-05	0.00130793
AT4G08093	143.109	4.63842	0.596713	7.77329	7.64761e-15	8.02899e-12
AT3G54340	4.67389	4.63614	1.59611	2.90465	0.00367667	0.0420362
AT4G12940	4.63593	4.63215	1.61652	2.86551	0.00416334	0.0461349
AT1G13610	25.8034	4.61649	0.870455	5.30354	1.13579e-07	1.53217e-05
AT5G46830	17.3225	4.6125	1.48825	3.09927	0.00193997	0.0272035
AT2G38240	16.6871	4.59248	1.12387	4.08632	4.38276e-05	0.00163881
AT1G79900	8.44354	4.59126	1.34899	3.40348	0.000665331	0.0125123
AT3G28500	128.69	4.5607	0.487235	9.36037	7.94583e-21	1.74425e-17
AT2G47780	33.0006	4.54699	0.836101	5.43832	5.3784e-08	8.27211e-06
AT2G21450	53.6063	4.53958	0.807933	5.61876	1.92334e-08	3.54526e-06
AT2G24255	20.3198	4.52485	0.980345	4.61557	3.9202e-06	0.000249108
AT5G45095	27.4587	4.51146	0.957254	4.71291	2.442e-06	0.000170425
AT2G41580	15.6824	4.51142	1.12401	4.01368	5.97783e-05	0.00207992
AT5G42800	293.421	4.50095	1.29766	3.4685	0.000523369	0.0105403
AT5G41763	58.8255	4.48082	0.558882	8.01748	1.07933e-15	1.37172e-12
AT1G47930	7.69326	4.46013	1.30583	3.41557	0.000636498	0.0121574
AT2G17690	15.3477	4.42658	1.56251	2.83299	0.00461147	0.0494935
AT3G28899	18.367	4.40552	0.969172	4.54565	5.47665e-06	0.000324925
AT4G18900	7.35295	4.40136	1.39347	3.15855	0.00158556	0.0236482
AT4G22880	318.838	4.37938	1.1289	3.87932	0.000104751	0.00319371
AT3G02380	1174.02	4.30454	1.24614	3.45429	0.000551743	0.0109564
AT3G56980	598.245	4.29439	0.614571	6.98762	2.79592e-12	1.46768e-09
AT4G04260	6.5817	4.20181	1.4047	2.99126	0.00277827	0.0347123
AT3G19430	6.45481	4.19569	1.33841	3.13483	0.00171952	0.0250128
AT2G36985	13.0161	4.18557	1.32718	3.15372	0.00161204	0.0239396
AT3G27690	8139.2	4.15063	1.38358	2.99993	0.00270042	0.0341935
AT5G34480	6.20438	4.14533	1.44787	2.86305	0.00419591	0.0464125
AT2G14230	54.1162	4.09256	0.760256	5.38313	7.32017e-08	1.06482e-05
AT2G46790	646.697	4.07722	1.28861	3.16406	0.00155585	0.0234385
AT5G35575	46.7393	4.06646	0.764053	5.32222	1.02508e-07	1.41444e-05
AT5G24150	625.032	4.02856	0.584052	6.89761	5.28861e-12	2.60621e-09
AT1G30135	44.8052	3.99131	0.776335	5.14123	2.72953e-07	3.14016e-05
AT1G47395	490.608	3.98257	1.01501	3.92368	8.72073e-05	0.00279654
AT4G31940	85.4374	3.94011	0.553626	7.11693	1.10361e-12	6.66219e-10
AT1G61120	107.87	3.93436	0.966906	4.06902	4.72113e-05	0.00174048
AT5G13170	125.938	3.92109	0.831471	4.71585	2.40705e-06	0.000169455
AT1G65870	102.757	3.91035	0.915091	4.27318	1.92701e-05	0.000894837
AT3G61920	7.83139	3.86006	1.18096	3.26858	0.0010809	0.0179262
AT2G18720	46.4307	3.85693	0.625037	6.17073	6.79772e-10	1.93111e-07
AT2G20800	150.82	3.83044	0.417719	9.16988	4.73526e-20	8.79557e-17
AT1G71280	25.5962	3.82851	0.714173	5.36076	8.28747e-08	1.17716e-05
AT1G05650	9.96674	3.82092	1.17083	3.26343	0.00110074	0.0181802
AT2G18190	57.964	3.80593	0.45334	8.3953	4.6469e-17	6.83174e-14
AT2G21320	234.559	3.80276	0.735932	5.16728	2.3753e-07	2.83942e-05
AT1G06170	10.0042	3.79643	1.08198	3.50877	0.000450187	0.00951897
AT2G23000	691.151	3.78667	0.65045	5.82161	5.82819e-09	1.29516e-06
AT2G41240	691.362	3.7777	0.992125	3.80769	0.000140274	0.00398962
AT1G34540	22.4614	3.77433	0.967904	3.89948	9.63976e-05	0.00299192
AT1G15460	45.2418	3.75534	0.82739	4.53877	5.65827e-06	0.000333244
AT3G09600	593.386	3.74859	1.27327	2.94405	0.00323945	0.0383635
AT5G54060	42.8155	3.74687	0.991961	3.77723	0.000158581	0.0043465
AT1G67220	50.168	3.74071	0.684417	5.46554	4.6151e-08	7.38019e-06
AT5G25230	62.1879	3.72982	0.441603	8.44611	3.01181e-17	4.84841e-14
AT5G41830	42.7512	3.716	0.72085	5.15503	2.53597e-07	2.97263e-05
AT4G29450	30.5167	3.71237	0.820813	4.5228	6.1028e-06	0.000354241
AT1G06100	42.5562	3.70885	0.768781	4.82433	1.40476e-06	0.00011577
AT5G03090	40.15	3.70834	0.683848	5.42276	5.86855e-08	8.85674e-06
AT3G29590	31.1139	3.70209	1.21744	3.04089	0.00235877	0.0310393
AT1G56430	416.401	3.6959	0.495949	7.45217	9.18196e-14	8.21174e-11
AT3G27025	45.3789	3.67028	0.910716	4.03011	5.5751e-05	0.00197104
AT1G25430	29.8903	3.66325	0.892114	4.10625	4.02127e-05	0.00153642
AT3G09680	36.0922	3.65302	0.671608	5.43922	5.35154e-08	8.27211e-06
AT1G53130	20.4067	3.64481	0.94172	3.87038	0.000108667	0.00327565
AT3G24982	21.1271	3.52255	1.15826	3.04125	0.00235596	0.0310362
AT3G54730	16.9635	3.5094	1.14416	3.06722	0.00216059	0.0291651
AT2G14247	1147.21	3.50765	0.642556	5.45891	4.79073e-08	7.51181e-06
AT4G07850	12.4651	3.49188	0.924385	3.77752	0.0001584	0.0043465
AT1G24580	134.926	3.47309	0.74442	4.6655	3.07861e-06	0.000207651
AT5G19097	52.8329	3.47153	0.484478	7.16551	7.74985e-13	4.92462e-10
AT4G02850	226.479	3.46112	0.500177	6.91978	4.52339e-12	2.32396e-09
AT4G19690	290.019	3.44302	0.563078	6.11465	9.67693e-10	2.59632e-07
AT1G54560	15.6192	3.42332	0.914391	3.74383	0.000181237	0.00479913
AT5G28335	49.3862	3.40233	0.72168	4.71446	2.42358e-06	0.00016963
AT5G25140	485.015	3.38874	0.630033	5.37867	7.50392e-08	1.08501e-05
AT1G07180	1221.97	3.38716	0.910028	3.72204	0.000197623	0.00513118
AT1G43060	13.5902	3.38449	1.17643	2.87692	0.00401578	0.0448931
AT5G26790	13.5456	3.37263	1.00165	3.36707	0.000759715	0.0137414
AT2G04785	9.46734	3.36657	1.01238	3.3254	0.000882923	0.0153381
AT4G19570	13.0161	3.35888	0.950433	3.53406	0.000409236	0.00893371
AT3G01550	544.655	3.35341	0.555119	6.04088	1.53271e-09	3.85525e-07
AT2G41570	13.0265	3.35192	0.992218	3.3782	0.000729613	0.0133742
AT2G13410	7.55325	3.35011	1.16572	2.87385	0.004055	0.0452687
AT4G28680	100.46	3.3315	0.672155	4.95645	7.17943e-07	6.82527e-05
AT3G21040	20.1856	3.32215	0.764679	4.3445	1.39594e-05	0.00068651
AT3G22860	126.321	3.31611	0.346043	9.58295	9.43141e-22	2.53045e-18
AT1G31095	11.1297	3.3117	1.14604	2.8897	0.00385605	0.0434291
AT2G28780	111.485	3.29283	0.596607	5.51926	3.40425e-08	5.7085e-06
AT2G31380	740.586	3.29246	1.01652	3.23895	0.00119971	0.0194627
AT4G07940	16.3688	3.28064	1.029	3.18817	0.00143174	0.0221844
AT5G59310	23.3853	3.27067	1.03869	3.14885	0.00163915	0.024164
AT1G03990	19.3687	3.26242	1.01287	3.22096	0.0012776	0.0203632
AT3G24780	44.4967	3.25945	0.493334	6.60697	3.9226e-11	1.57865e-08
AT5G03130	14.0421	3.25167	0.939001	3.4629	0.000534382	0.0107263
AT1G32900	1989.06	3.24816	1.04735	3.10131	0.00192669	0.0270645
AT2G07795	14.207	3.24349	0.911558	3.55819	0.000373421	0.00831827
AT2G16005	75.7372	3.23953	0.493313	6.56688	5.1382e-11	1.9694e-08
AT4G15430	364.223	3.23223	0.701529	4.60741	4.07715e-06	0.000257725
AT1G73600	3074.56	3.16435	0.4042	7.82868	4.93035e-15	5.41151e-12
AT1G55960	2331.81	3.15445	0.949906	3.3208	0.000897584	0.0155258
AT5G17220	164.42	3.15439	0.66243	4.76184	1.91837e-06	0.000143415
AT4G13390	8.36453	3.15364	1.01492	3.10729	0.00188808	0.026615
AT3G45080	69.3161	3.1466	0.482016	6.52801	6.66487e-11	2.43844e-08
AT2G45930	9.91353	3.13767	0.971935	3.22827	0.00124541	0.0199687
AT5G36910	636.321	3.11768	0.653469	4.77096	1.83346e-06	0.000141879
AT1G26790	17.7588	3.09519	0.910232	3.40044	0.000672769	0.0126031
AT5G37300	17.7979	3.09001	0.987106	3.13037	0.00174584	0.0252174
AT1G47400	612.18	3.06105	0.662226	4.62237	3.79379e-06	0.000242994
AT3G42658	66.2288	3.06075	0.588929	5.19715	2.02367e-07	2.49314e-05
AT3G21670	1959.6	3.06058	0.573011	5.34123	9.23191e-08	1.28857e-05
AT3G21150	69.4688	3.04512	0.903071	3.37196	0.000746363	0.0135813
AT2G30766	1353.03	3.03448	1.03031	2.9452	0.00322747	0.0382403
AT5G14810	69.2411	3.03215	0.527891	5.74389	9.25261e-09	1.96691e-06
AT2G40435	63.6323	3.02188	0.862976	3.5017	0.000462305	0.00971566
AT1G67760	70.5465	2.99574	0.440056	6.80765	9.92057e-12	4.6971e-09
AT3G44860	471.484	2.99234	0.632269	4.7327	2.2155e-06	0.000160172
AT4G21760	111.778	2.9851	0.64405	4.63489	3.57121e-06	0.000230836
AT5G23840	33.847	2.97469	0.585211	5.0831	3.71321e-07	4.0838e-05
AT5G38383	20.7188	2.97399	0.649426	4.57942	4.66276e-06	0.000285765
AT3G46760	16.3916	2.97303	0.945489	3.14443	0.00166409	0.024457
AT3G29635	16.5816	2.96743	0.958625	3.0955	0.00196479	0.0274242
AT1G10370	810.641	2.96647	0.584198	5.07785	3.81737e-07	4.11784e-05
AT4G01490	16.452	2.95904	0.944757	3.13207	0.0017358	0.0251739
AT4G14690	443.161	2.95272	0.981176	3.00937	0.0026179	0.0334648
AT4G30250	178.85	2.92352	0.564731	5.17684	2.25672e-07	2.73834e-05
AT1G53480	616.688	2.91761	0.574835	5.07557	3.86337e-07	4.14617e-05
AT3G20710	38.3455	2.90861	0.571376	5.09054	3.57037e-07	3.95476e-05
AT4G13680	12.7417	2.89603	0.881255	3.28626	0.00101529	0.0171322
AT5G58610	137.552	2.89212	0.326319	8.86286	7.79841e-19	1.34506e-15
AT5G10850	11.3299	2.88491	0.846006	3.41003	0.000649556	0.0123115
AT1G02820	581.484	2.88097	0.518541	5.55592	2.76156e-08	4.79737e-06
AT3G27620	42.8131	2.87637	0.808831	3.5562	0.000376252	0.00834445
AT1G11915	9.71429	2.8746	0.922806	3.11507	0.00183903	0.0261989
AT2G47750	163.949	2.87088	0.602891	4.76186	1.91816e-06	0.000143415
AT1G45616	37.1469	2.86561	0.812493	3.52694	0.000420393	0.00904744
AT4G24700	169.833	2.8389	0.723983	3.92122	8.81001e-05	0.00281236
AT5G05390	8.18828	2.83138	1.0006	2.82967	0.00465964	0.0497413
AT1G64500	96.7919	2.82059	0.984367	2.86538	0.00416508	0.0461349
AT1G36180	1034.72	2.79206	0.349192	7.99577	1.2877e-15	1.5547e-12
AT1G33500	13.1648	2.78734	0.888762	3.1362	0.00171151	0.0249263
AT5G38450	17.2059	2.78339	0.687357	4.04942	5.13454e-05	0.00185327
AT2G24850	132.045	2.78167	0.769225	3.61619	0.000298968	0.0070082
AT3G01600	218.411	2.7717	0.486678	5.69515	1.23262e-08	2.43967e-06
AT5G34810	9.06775	2.74413	0.913752	3.00314	0.00267207	0.0338879
AT1G62620	20.6139	2.74005	0.756684	3.62113	0.000293324	0.00690341
AT4G14090	77.4257	2.73342	0.533271	5.12577	2.9633e-07	3.37522e-05
AT5G48490	515.39	2.71759	0.623212	4.36063	1.2969e-05	0.00064837
AT5G53820	53.5591	2.7166	0.779243	3.48621	0.000489918	0.0100939
AT1G43605	37.3737	2.7159	0.824694	3.29322	0.000990467	0.0167837
AT4G32212	49.8633	2.71284	0.595926	4.55231	5.30598e-06	0.000315575
AT1G59730	53.8993	2.71083	0.774795	3.49877	0.000467413	0.00979742
AT1G52030	67.9874	2.69786	0.526495	5.12419	2.98818e-07	3.38759e-05
AT5G24770	167.676	2.68716	0.438671	6.12568	9.02984e-10	2.44993e-07
AT1G56650	34.824	2.68249	0.780218	3.43813	0.000585743	0.0114593
AT4G01525	53.2367	2.66293	0.564345	4.71863	2.37443e-06	0.000168139
AT2G08950	12.2266	2.66233	0.939133	2.83488	0.00458434	0.0493155
AT5G34800	51.1978	2.66227	0.68584	3.88177	0.000103699	0.00317367
AT3G59270	18.098	2.66145	0.875922	3.03846	0.00237793	0.0311387
AT4G33550	125.491	2.65472	0.499004	5.32004	1.03743e-07	1.42334e-05
AT1G48660	24.5028	2.63462	0.722037	3.64887	0.000263395	0.00636019
AT3G24460	508.64	2.63136	0.556998	4.72418	2.31042e-06	0.000165353
AT3G30120	40.9154	2.62085	0.91587	2.86159	0.00421516	0.0465759
AT5G57530	497.92	2.6177	0.423597	6.1797	6.42235e-10	1.8462e-07
AT3G44870	33.5417	2.61647	0.864766	3.02564	0.00248107	0.0322446
AT1G73550	32.3476	2.61342	0.573248	4.55898	5.14036e-06	0.000308767
AT2G24540	141.092	2.60383	0.715165	3.64089	0.0002717	0.0065281
AT2G41250	1493.36	2.60226	0.632854	4.11195	3.92339e-05	0.00150617
AT1G64540	14.1083	2.59129	0.909462	2.84926	0.00438212	0.0479234
AT3G53980	286.247	2.59109	0.271522	9.54284	1.38972e-21	3.35575e-18
AT5G25980	14897.5	2.58494	0.265398	9.73985	2.03864e-22	6.15337e-19
AT1G03940	26.7998	2.58214	0.694498	3.71799	0.000200813	0.00517397
AT4G38960	235.068	2.57466	0.62393	4.12652	3.68293e-05	0.00143438
AT2G38220	24.6603	2.57326	0.708364	3.63268	0.000280495	0.00670606
AT1G32510	17.5017	2.56565	0.739215	3.47077	0.000518962	0.0104602
AT3G28220	913.827	2.55311	0.539421	4.73305	2.21173e-06	0.000160172
AT1G17960	160.075	2.54329	0.333207	7.63276	2.29777e-14	2.31184e-11
AT5G40040	10.2941	2.54138	0.846093	3.00367	0.00266746	0.0338473
AT1G18710	21.5457	2.5392	0.745075	3.40799	0.000654444	0.012375
AT5G09978	38.8322	2.53696	0.546539	4.64186	3.4528e-06	0.000225337
AT2G03370	33.8739	2.52866	0.617576	4.09449	4.23099e-05	0.00159561
AT2G31250	14.9527	2.5212	0.888	2.83919	0.00452282	0.0489098
AT5G09930	59.492	2.5135	0.778004	3.2307	0.00123487	0.0199054
AT5G17300	1544.21	2.50105	0.634661	3.94077	8.12205e-05	0.00263961
AT2G42720	40.1379	2.49964	0.457594	5.46258	4.69256e-08	7.40596e-06
AT3G01260	256.531	2.48655	0.52427	4.74288	2.10704e-06	0.000153915
AT1G53875	126.252	2.47586	0.763868	3.24121	0.00119023	0.0193408
AT3G56290	1337.54	2.4721	0.521253	4.74261	2.10983e-06	0.000153915
AT1G60110	232.351	2.47116	0.494803	4.99423	5.90699e-07	5.82188e-05
AT5G44430	227.335	2.46541	0.758959	3.24842	0.0011605	0.0189726
AT3G18610	162.983	2.44564	0.291451	8.39126	4.80969e-17	6.83174e-14
AT4G08870	1369.36	2.43121	0.551061	4.41186	1.02484e-05	0.000541507
AT1G52040	165.418	2.43067	0.521861	4.6577	3.19758e-06	0.000213293
AT1G19630	16.9703	2.42497	0.798231	3.03793	0.00238211	0.0311766
AT1G55950	13.6726	2.41474	0.799391	3.02073	0.00252168	0.0326144
AT5G07690	451.639	2.41415	0.563285	4.28584	1.82053e-05	0.000855257
AT3G28270	189.637	2.40216	0.792275	3.03197	0.00242959	0.031695
AT1G01580	287.394	2.40045	0.412586	5.81805	5.95366e-09	1.29516e-06
AT5G51030	30.6093	2.4002	0.555691	4.31932	1.56513e-05	0.000753618
AT1G44050	27.7053	2.39466	0.792322	3.02233	0.00250833	0.0325463
AT3G27170	600.651	2.39028	0.492804	4.85037	1.23233e-06	0.000104653
AT5G51500	15.6091	2.387	0.821031	2.90733	0.00364533	0.0419005
AT2G34600	140.187	2.38544	0.777791	3.06694	0.00216266	0.0291741
AT4G23600	1166.44	2.35725	0.534689	4.40864	1.04024e-05	0.000548443
AT5G05250	89.3888	2.35443	0.57514	4.09366	4.24626e-05	0.00159711
AT2G39510	144.329	2.35006	0.64832	3.62484	0.000289137	0.00683818
AT1G63600	13.3937	2.34289	0.792665	2.95571	0.00311949	0.0374486
AT3G48835	16.126	2.34003	0.793089	2.95053	0.00317234	0.0377819
AT5G03840	19.2759	2.33886	0.797329	2.93337	0.00335308	0.0393042
AT5G24140	166.405	2.33842	0.419631	5.57256	2.51028e-08	4.39245e-06
AT3G20975	24.1974	2.33685	0.574705	4.06617	4.77927e-05	0.001752
AT3G63052	374.728	2.32774	0.596758	3.90065	9.59366e-05	0.00298529
AT5G47980	71.5741	2.31735	0.388493	5.96496	2.44696e-09	5.90867e-07
AT1G27045	51.8187	2.31534	0.749452	3.08938	0.00200576	0.0277753
AT3G45140	6805.01	2.31399	0.372636	6.20979	5.30552e-10	1.56235e-07
AT2G41480	80.0529	2.31263	0.385219	6.00343	1.93197e-09	4.71224e-07
AT5G13210	416.426	2.31263	0.226133	10.2268	1.50354e-24	9.07648e-21
AT5G64940	8656.99	2.30946	0.546876	4.223	2.41069e-05	0.0010432
AT1G52400	4093.76	2.30381	0.312827	7.36449	1.77828e-13	1.38516e-10
AT1G80760	147.513	2.30262	0.66108	3.48312	0.000495612	0.010166
AT1G44446	6727.87	2.30226	0.60764	3.78886	0.000151341	0.00421018
AT3G61880	181.724	2.29848	0.609308	3.77228	0.000161766	0.00441373
AT5G52570	429.117	2.29719	0.513809	4.4709	7.78913e-06	0.000429416
AT1G34510	395.998	2.29589	0.520921	4.40737	1.04634e-05	0.000550459
AT5G20670	42.7894	2.29556	0.691107	3.32156	0.00089515	0.0155059
AT4G23990	220.733	2.2892	0.425901	5.37496	7.65982e-08	1.09445e-05
AT3G21660	15.9549	2.28433	0.789554	2.89319	0.00381351	0.0430907
AT1G15550	58.2555	2.28254	0.508739	4.48666	7.23482e-06	0.000403462
AT5G62430	434.146	2.27551	0.548456	4.14893	3.34028e-05	0.00132443
AT1G35560	196.837	2.27092	0.485647	4.67607	2.92423e-06	0.000198905
AT3G60900	36.9094	2.25576	0.51275	4.39934	1.08579e-05	0.00056384
AT3G48520	188.136	2.24686	0.732464	3.06753	0.00215837	0.0291651
AT3G24463	177.833	2.24498	0.555344	4.04251	5.28817e-05	0.00188896
AT5G64170	1910.89	2.23918	0.584855	3.82861	0.000128869	0.00374996
AT3G44450	163.373	2.23788	0.662096	3.37999	0.000724884	0.0133436
AT5G04660	46.3948	2.23787	0.553977	4.03964	5.35329e-05	0.00190658
AT1G75100	2314.26	2.23678	0.621061	3.60154	0.000316333	0.00735177
AT5G59240	70.1232	2.22318	0.518556	4.28726	1.80891e-05	0.00085312
AT3G44990	1657.47	2.22118	0.401447	5.53294	3.14914e-08	5.37581e-06
AT2G37460	602.635	2.21153	0.464906	4.75694	1.9655e-06	0.00014514
AT4G37430	93.9449	2.21038	0.416412	5.30816	1.10738e-07	1.50225e-05
AT4G15210	229.153	2.2071	0.671707	3.2858	0.00101692	0.0171477
AT1G75300	36.8057	2.20583	0.604216	3.65072	0.000261504	0.00633354
AT5G34795	46.3466	2.19048	0.577096	3.79569	0.000147233	0.00413879
AT5G54020	60.9038	2.19001	0.425977	5.14113	2.73091e-07	3.14016e-05
AT1G26560	503.853	2.18439	0.513179	4.25659	2.07565e-05	0.000933361
AT3G42725	82.641	2.18334	0.435838	5.00952	5.45662e-07	5.4542e-05
AT5G42760	289.027	2.17473	0.733538	2.96472	0.00302959	0.03678
AT4G24010	24.0646	2.16053	0.720942	2.99682	0.00272813	0.0343629
AT3G59400	1373.3	2.15734	0.613282	3.51769	0.000435315	0.00930227
AT4G25790	48.9204	2.15726	0.594148	3.63085	0.000282493	0.00674046
AT3G21030	15.3554	2.15119	0.742285	2.89806	0.00375481	0.0426871
AT4G17480	35.4481	2.14349	0.596125	3.59571	0.000323504	0.0074896
AT1G49405	27.3015	2.13909	0.687645	3.11075	0.00186616	0.0264102
AT2G34655	40.3488	2.13294	0.625349	3.41081	0.000647709	0.0122923
AT5G15850	1516.52	2.12625	0.556073	3.82369	0.00013147	0.00379738
AT3G22740	397.161	2.11947	0.552768	3.83428	0.000125931	0.00367696
AT2G29000	28.651	2.11433	0.700301	3.01918	0.00253464	0.0326944
AT2G18800	68.0745	2.10764	0.434076	4.85546	1.2011e-06	0.000103213
AT3G27920	50.4383	2.10724	0.594815	3.54269	0.000396068	0.00870233
AT4G15390	1613.51	2.10089	0.332288	6.3225	2.5736e-10	8.28595e-08
AT4G00910	51.7062	2.09819	0.722695	2.90328	0.00369278	0.042166
AT1G77765	16.8344	2.09749	0.717026	2.92526	0.00344174	0.0400519
AT1G78230	423.684	2.09436	0.455809	4.59482	4.3312e-06	0.00026955
AT1G74890	44.2935	2.09136	0.490772	4.26137	2.03173e-05	0.000923612
AT2G25150	74.0153	2.08931	0.595339	3.50944	0.000449054	0.00950819
AT5G57540	302.087	2.08577	0.490349	4.25364	2.10325e-05	0.000942246
AT1G07450	157.914	2.0821	0.576588	3.61107	0.000304932	0.00712108
AT5G24120	2998.28	2.0768	0.601695	3.45158	0.000557318	0.0110308
AT3G53420	16741.6	2.06831	0.489291	4.22716	2.36663e-05	0.00102968
AT5G24410	48.9041	2.06814	0.51274	4.0335	5.49517e-05	0.00194563
AT2G27550	137.963	2.05902	0.408363	5.04213	4.60376e-07	4.81243e-05
AT2G16570	166.73	2.05616	0.282741	7.27223	3.53613e-13	2.43963e-10
AT4G10695	55.6109	2.05373	0.423156	4.85336	1.21386e-06	0.000103817
AT1G16730	188.126	2.05307	0.349782	5.86957	4.36933e-09	9.95341e-07
AT5G23220	91.2354	2.05128	0.378361	5.42149	5.91053e-08	8.86469e-06
AT4G30320	75.1763	2.04953	0.610031	3.35972	0.000780202	0.0140229
AT5G01050	58.7674	2.04343	0.567891	3.59828	0.00032033	0.00743752
AT2G23673	30.9845	2.03852	0.618169	3.29767	0.000974903	0.0166015
AT4G25250	43.2669	2.03687	0.579635	3.51406	0.000441307	0.00941364
AT4G27590	29.1945	2.03345	0.621731	3.27063	0.00107307	0.0178532
AT1G05490	164.468	2.03241	0.345411	5.88403	4.00388e-09	9.20777e-07
AT5G59720	65.0322	2.03098	0.511909	3.96746	7.26416e-05	0.00240614
AT5G04950	1368.21	2.02991	0.335468	6.05097	1.43974e-09	3.65953e-07
AT3G16175	69.6731	2.02622	0.614834	3.29555	0.000982275	0.01668
AT5G24420	185.077	2.02372	0.521927	3.8774	0.000105579	0.00320492
AT1G32780	120.67	2.02151	0.573002	3.52793	0.000418828	0.00902179
AT4G39510	701.007	2.01595	0.47878	4.21061	2.54687e-05	0.00108848
AT5G60250	216.039	2.01442	0.472755	4.26103	2.03488e-05	0.000923612
AT1G76960	146.157	2.01435	0.548798	3.67048	0.000242094	0.005953
AT3G05950	33.7991	2.01393	0.676099	2.97875	0.0028943	0.0356394
AT1G62500	159.105	2.01328	0.488981	4.1173	3.83343e-05	0.00147532
AT1G14240	195.854	2.00628	0.417834	4.80161	1.57396e-06	0.0001284
AT2G21330	13939.3	2.00368	0.420041	4.77021	1.84034e-06	0.000141879
AT5G44050	89.2353	2.00302	0.482069	4.15505	3.25216e-05	0.00130666
AT4G25000	54.7223	2.00209	0.686282	2.9173	0.00353073	0.0408708
AT3G44120	73.3844	1.9995	0.34831	5.74056	9.4362e-09	1.98136e-06
AT3G26960	147.41	1.99949	0.664178	3.01047	0.00260844	0.0334143
AT3G22840	400.177	1.99871	0.564295	3.54195	0.000397177	0.00871083
AT1G51440	87.7657	1.99844	0.469494	4.25659	2.07568e-05	0.000933361
AT1G29540	19.1697	1.99741	0.699897	2.85386	0.00431918	0.0474725
AT1G30660	36.9256	1.99471	0.557842	3.57575	0.000349223	0.00789578
AT3G26570	2915.23	1.99305	0.507818	3.92474	8.68232e-05	0.00278792
AT3G01060	1736.1	1.9895	0.443419	4.48673	7.23236e-06	0.000403462
AT3G62680	100.81	1.98622	0.439083	4.52356	6.08074e-06	0.000353811
AT2G18150	252.655	1.98541	0.407887	4.86755	1.12991e-06	9.84982e-05
AT1G02205	289.571	1.98131	0.368527	5.3763	7.6033e-08	1.09284e-05
AT4G23720	32.3945	1.9735	0.561959	3.51182	0.000445043	0.00947314
AT5G59320	78.907	1.97077	0.585879	3.36378	0.000768823	0.0138646
AT4G03060	434.524	1.96968	0.69583	2.8307	0.00464465	0.0496478
AT1G30870	626.194	1.96944	0.3915	5.0305	4.89213e-07	5.05263e-05
AT2G37180	686.628	1.96718	0.348447	5.64557	1.64633e-08	3.0817e-06
AT5G26270	106.406	1.96211	0.420116	4.6704	3.00607e-06	0.000203327
AT5G11180	22.2219	1.95715	0.618697	3.16333	0.00155974	0.0234437
AT4G32810	103.973	1.95449	0.50705	3.85462	0.000115907	0.00341735
AT1G12570	43.0072	1.94298	0.621433	3.12661	0.00176837	0.0254323
AT1G73620	131.723	1.94159	0.342726	5.66514	1.46903e-08	2.81528e-06
AT4G17340	2413.78	1.93879	0.326184	5.94385	2.78398e-09	6.65591e-07
AT1G73040	52.1772	1.93711	0.512823	3.77734	0.000158513	0.0043465
AT1G05280	20.8944	1.93468	0.611797	3.16228	0.00156538	0.0234778
AT5G23730	103.408	1.93366	0.607007	3.18557	0.0014447	0.0223194
AT5G53380	28.8428	1.92432	0.678503	2.83612	0.00456651	0.0492266
AT1G68870	68.136	1.92118	0.492017	3.9047	9.43418e-05	0.00294705
AT1G60360	24.0378	1.91683	0.618461	3.09935	0.00193946	0.0272035
AT4G39480	93.8289	1.91244	0.63322	3.02018	0.00252623	0.0326547
AT5G04150	612.401	1.911	0.529255	3.61074	0.00030533	0.00712348
AT2G19650	259.91	1.91022	0.655358	2.91477	0.00355952	0.0410811
AT4G35090	29517	1.90675	0.469093	4.06476	4.80825e-05	0.00175385
AT1G19450	2844.11	1.89381	0.431403	4.38988	1.13415e-05	0.000582687
AT4G37400	53.9658	1.89365	0.397016	4.76971	1.84495e-06	0.000141879
AT1G60590	621.598	1.89251	0.602027	3.14356	0.00166905	0.0245
AT5G49740	4752.09	1.89077	0.493929	3.82802	0.000129178	0.00374996
AT1G20160	790.325	1.88803	0.288856	6.53625	6.30825e-11	2.34347e-08
AT5G61740	83.9191	1.88404	0.40304	4.67457	2.94563e-06	0.000199798
AT3G51930	95.6492	1.88128	0.383614	4.90409	9.38591e-07	8.58491e-05
AT4G11190	149.319	1.87635	0.338148	5.5489	2.87475e-08	4.95833e-06
AT5G67140	196.734	1.86386	0.522927	3.56429	0.000364844	0.00819525
AT1G09350	39.2727	1.85985	0.559245	3.32564	0.00088217	0.015336
AT4G19680	179.258	1.85532	0.438274	4.23325	2.30343e-05	0.0010058
AT3G50300	164.182	1.85352	0.461658	4.01492	5.94652e-05	0.00207201
AT5G22355	31.0589	1.85128	0.532776	3.47478	0.000511266	0.0103396
AT1G52000	613.548	1.8474	0.441911	4.18048	2.90897e-05	0.00120073
AT5G67160	136.142	1.84671	0.575951	3.20637	0.00134422	0.0212149
AT1G23740	2708.55	1.84577	0.436594	4.22765	2.36145e-05	0.00102928
AT3G44326	35.4548	1.84548	0.515175	3.58224	0.000340659	0.00774565
AT5G59390	52.095	1.84404	0.523627	3.52166	0.000428851	0.00918037
AT3G12145	161.556	1.84187	0.327954	5.61623	1.95173e-08	3.57034e-06
AT5G49730	7983.21	1.84155	0.494997	3.72032	0.000198967	0.00515163
AT4G20240	200.396	1.841	0.427497	4.30645	1.65896e-05	0.000791582
AT3G08770	362.996	1.83971	0.384755	4.7815	1.73992e-06	0.000136409
AT3G46650	40.7795	1.83937	0.432822	4.24971	2.14049e-05	0.000953624
AT2G41290	120.693	1.83569	0.538076	3.41158	0.000645874	0.0122802
AT2G25240	137.898	1.83568	0.498851	3.67981	0.000233405	0.00579838
AT3G20110	111.558	1.82806	0.478889	3.81729	0.000134927	0.00386945
AT3G14810	754.871	1.828	0.42794	4.27163	1.94045e-05	0.000897041
AT1G78370	5368.13	1.82334	0.415224	4.39121	1.1272e-05	0.00058068
AT4G31615	29.8748	1.82328	0.616022	2.95976	0.00307878	0.0371717
AT1G49920	39.7104	1.82144	0.512589	3.55342	0.000380264	0.00842406
AT4G30450	124.721	1.81801	0.372667	4.87838	1.06961e-06	9.39192e-05
AT5G21120	33.4357	1.81509	0.533163	3.40438	0.000663152	0.0125014
AT4G13900	605.625	1.81364	0.517633	3.50372	0.000458815	0.00966086
AT5G65730	3463.17	1.81255	0.4465	4.05946	4.91866e-05	0.00178603
AT2G22240	1248.24	1.8099	0.557008	3.24932	0.00115681	0.0189251
AT5G64685	49.3052	1.80418	0.48148	3.74716	0.000178846	0.00475616
AT2G15940	44.4782	1.79773	0.427576	4.20446	2.61702e-05	0.00111199
AT5G57345	1645.23	1.79731	0.456297	3.9389	8.18561e-05	0.00265669
AT1G64780	429.132	1.79388	0.447536	4.00835	6.11449e-05	0.00211225
AT2G37740	66.3719	1.79287	0.526601	3.4046	0.000662617	0.0125014
AT3G44300	1141.98	1.79216	0.273292	6.5577	5.4645e-11	2.06174e-08
AT1G71760	29.9574	1.79116	0.578502	3.09621	0.00196012	0.0274224
AT1G74770	554.398	1.78778	0.282028	6.33902	2.31227e-10	7.64856e-08
AT5G02230	400.956	1.78718	0.379878	4.70463	2.54332e-06	0.00017597
AT5G10250	144.191	1.78575	0.435413	4.10128	4.10866e-05	0.00155261
AT1G70985	121.557	1.78424	0.481934	3.70224	0.000213704	0.00542837
AT3G59930	395.39	1.78046	0.212664	8.37217	5.65689e-17	7.58871e-14
AT2G21510	42.5062	1.77785	0.559449	3.17786	0.00148365	0.0226889
AT5G57390	48.4327	1.77268	0.491377	3.60759	0.000309057	0.00719652
AT5G05960	564.792	1.77177	0.353705	5.00918	5.46617e-07	5.4542e-05
AT5G67520	94.2495	1.7689	0.420086	4.21081	2.5446e-05	0.00108848
AT1G52410	1365.03	1.76508	0.370328	4.76625	1.87688e-06	0.000142072
AT5G22460	158.208	1.76507	0.483881	3.64773	0.000264564	0.00637567
AT5G57625	297.94	1.76386	0.327228	5.39031	7.03357e-08	1.02933e-05
AT4G31870	559.881	1.7638	0.505418	3.48978	0.000483422	0.0100027
AT5G21100	983.127	1.75961	0.394015	4.46585	7.97522e-06	0.000438667
AT3G22550	722.313	1.75513	0.470006	3.73426	0.000188267	0.00494676
AT1G12550	55.3047	1.75201	0.447825	3.91226	9.14368e-05	0.00288565
AT5G10930	246.348	1.74595	0.452142	3.86151	0.000112691	0.00335116
AT5G10260	150.325	1.74457	0.413669	4.21732	2.47228e-05	0.00106584
AT1G76240	240.692	1.73993	0.549075	3.16883	0.00153053	0.0231262
AT2G24762	257.554	1.7391	0.334692	5.19612	2.03486e-07	2.4942e-05
AT1G48670	39.5997	1.73777	0.564346	3.07926	0.00207516	0.0283904
AT5G45960	86.3643	1.72911	0.521146	3.31789	0.000906998	0.0156326
AT4G23680	749.991	1.72678	0.547759	3.15244	0.0016191	0.0239855
AT4G02290	744.487	1.72185	0.341103	5.04788	4.46733e-07	4.73126e-05
AT4G28850	485.483	1.71904	0.420499	4.0881	4.3492e-05	0.00163075
AT4G13235	74.5258	1.71853	0.583074	2.94736	0.00320502	0.0380302
AT2G19060	33.7115	1.7182	0.583977	2.94223	0.00325854	0.0385328
AT4G25220	103.358	1.70653	0.388078	4.39739	1.09559e-05	0.000567709
AT5G67370	2543.1	1.70288	0.419393	4.06035	4.89991e-05	0.0017819
AT4G28250	468.809	1.69961	0.35489	4.78912	1.67514e-06	0.000133939
AT3G12110	465.186	1.69952	0.329881	5.15192	2.57827e-07	3.00761e-05
AT5G26330	37.3048	1.69817	0.568249	2.98842	0.00280424	0.0348323
AT5G23940	997.093	1.69211	0.318654	5.31018	1.0952e-07	1.49411e-05
AT1G62560	733.735	1.69189	0.355255	4.76247	1.91242e-06	0.000143415
AT5G20740	111.146	1.68839	0.531167	3.17864	0.00147968	0.0226712
AT2G34930	408.204	1.68402	0.230013	7.3214	2.4539e-13	1.76257e-10
AT5G06990	48.2963	1.68047	0.536934	3.12974	0.00174959	0.0252222
AT1G18250	242.955	1.67949	0.336052	4.9977	5.80168e-07	5.74152e-05
AT3G53190	920.285	1.671	0.277968	6.01148	1.83832e-09	4.52958e-07
AT1G13650	250.537	1.67048	0.584542	2.85777	0.00426636	0.0469766
AT5G67210	71.0149	1.66103	0.369564	4.49456	6.97142e-06	0.000392398
AT5G64060	123.394	1.66065	0.322047	5.15653	2.51562e-07	2.96315e-05
AT1G07393	29.8696	1.65904	0.557778	2.97437	0.00293595	0.0359323
AT1G58520	869.793	1.65613	0.53239	3.11075	0.00186614	0.0264102
AT5G25090	211.418	1.65259	0.305506	5.40935	6.32536e-08	9.37046e-06
AT3G03780	7431.67	1.65249	0.425628	3.88247	0.000103401	0.00316856
AT1G15820	29475.9	1.65031	0.50181	3.28873	0.00100642	0.0170182
AT3G55720	84.8191	1.64756	0.395425	4.16655	3.0924e-05	0.00125711
AT4G05315	26.9276	1.64295	0.551954	2.9766	0.00291462	0.0357801
AT1G64970	380.956	1.64138	0.433521	3.78616	0.000152994	0.0042383
AT2G29440	309.438	1.63847	0.436833	3.75078	0.000176283	0.00470875
AT3G46700	266.247	1.63254	0.287894	5.67061	1.42287e-08	2.74865e-06
AT5G64840	11857.7	1.63007	0.429684	3.79364	0.000148454	0.00416344
AT2G01610	112.33	1.62557	0.318102	5.11022	3.21789e-07	3.61407e-05
AT1G35910	110.581	1.62496	0.509667	3.18827	0.00143126	0.0221844
AT5G19730	203.182	1.62427	0.409499	3.96647	7.29441e-05	0.00240955
AT3G53650	206.258	1.62175	0.227865	7.11714	1.10191e-12	6.66219e-10
AT3G51220	63.0676	1.62123	0.445321	3.64059	0.000272011	0.00652909
AT1G53830	126.409	1.61861	0.35812	4.51974	6.19168e-06	0.000355977
AT2G36870	910.894	1.61594	0.362934	4.45244	8.48993e-06	0.000459656
AT1G62440	74.2274	1.61547	0.555736	2.90689	0.00365038	0.0419126
AT4G20040	25.7899	1.61465	0.569727	2.83408	0.00459583	0.0493664
AT5G10990	34.405	1.61427	0.554407	2.91171	0.00359452	0.0414305
AT3G01140	127.292	1.61269	0.376579	4.28247	1.84833e-05	0.000866634
AT5G06790	203.791	1.61116	0.424342	3.79685	0.000146547	0.00412913
AT1G07010	1470.81	1.61026	0.457714	3.51805	0.000434732	0.00929804
AT1G20070	97.6646	1.60855	0.490958	3.27636	0.00105155	0.0175843
AT1G35513	39.9286	1.60759	0.543864	2.95587	0.00311784	0.0374486
AT4G15830	398.591	1.60619	0.310346	5.1755	2.27298e-07	2.74429e-05
AT3G56080	376.839	1.60612	0.52044	3.08609	0.0020281	0.0279601
AT2G47490	473.412	1.59651	0.433946	3.67905	0.000234101	0.00580374
AT5G61350	77.232	1.59579	0.55053	2.89864	0.00374789	0.0426318
AT4G00250	53.7193	1.59502	0.505509	3.15528	0.00160346	0.0238416
AT5G35970	4026.19	1.59107	0.515593	3.08591	0.00202928	0.0279601
AT5G17820	1624.72	1.59054	0.303027	5.24884	1.5306e-07	1.97219e-05
AT5G67030	7468.15	1.58886	0.483105	3.28886	0.00100595	0.0170182
AT5G24780	106.847	1.58613	0.34097	4.65182	3.29016e-06	0.000218688
AT4G31330	155.476	1.58444	0.385627	4.10873	3.97847e-05	0.0015237
AT1G44740	50.761	1.58381	0.518468	3.05479	0.0022522	0.0301843
AT4G25820	1042.81	1.58263	0.356987	4.4333	9.28024e-06	0.000494018
AT5G60660	404.221	1.58187	0.410607	3.85252	0.00011691	0.00344271
AT3G03130	544.799	1.57743	0.300398	5.25115	1.51151e-07	1.96354e-05
AT5G22410	518.694	1.57743	0.460695	3.42402	0.00061702	0.0118908
AT5G51850	108.358	1.57492	0.509112	3.09345	0.00197841	0.0275347
AT2G40460	358.452	1.57398	0.501284	3.1399	0.00169006	0.0247333
AT3G44770	33.4599	1.57022	0.472959	3.31999	0.000900223	0.0155603
AT4G11350	66.0216	1.56788	0.503768	3.1123	0.00185633	0.0263211
AT4G21830	240.289	1.56609	0.431666	3.62802	0.000285605	0.00676792
AT5G15960	88.9298	1.56602	0.413936	3.78324	0.000154802	0.0042714
AT3G07070	216.389	1.55385	0.453004	3.4301	0.000603362	0.0116929
AT1G78750	57.2312	1.55373	0.387609	4.00849	6.1108e-05	0.00211225
AT4G28950	147.366	1.54926	0.373064	4.15279	3.2844e-05	0.00131088
AT3G51895	225.297	1.54663	0.501088	3.08654	0.00202502	0.0279453
AT5G13630	66141.3	1.54548	0.406142	3.80527	0.000141648	0.00402397
AT1G72140	237.726	1.54262	0.38331	4.02446	5.71068e-05	0.00201308
AT5G16900	101.558	1.54018	0.44165	3.48733	0.000487867	0.0100807
AT5G66590	295.183	1.53973	0.521399	2.95307	0.00314635	0.0376673
AT5G08600	318.209	1.53941	0.252717	6.09145	1.11893e-09	2.9691e-07
AT1G48745	113.223	1.53699	0.526307	2.92033	0.00349663	0.0405929
AT5G48820	69.2611	1.5354	0.429985	3.57082	0.000355863	0.00803086
AT3G11520	306.144	1.52865	0.346888	4.40675	1.04934e-05	0.000550838
AT5G05400	127.121	1.52025	0.302016	5.03367	4.81187e-07	5.00829e-05
AT4G22080	170.937	1.5183	0.482205	3.14866	0.00164022	0.024165
AT3G20460	90.9496	1.51254	0.479486	3.1545	0.00160776	0.0238908
AT1G44000	2076.06	1.5102	0.427095	3.53599	0.000406252	0.0088937
AT2G23620	206.336	1.50914	0.448392	3.36568	0.000763556	0.0137903
AT5G47990	967.084	1.50813	0.329294	4.57987	4.65257e-06	0.000285765
AT5G04960	1033.87	1.50239	0.377852	3.97612	7.0048e-05	0.00234598
AT1G13420	693.528	1.5012	0.44354	3.3846	0.000712833	0.0132
AT2G32550	32.7421	1.50038	0.500937	2.99514	0.00274319	0.0344819
AT1G32450	1624.63	1.49846	0.372859	4.01883	5.84872e-05	0.00204977
AT2G34620	1026.96	1.49755	0.468153	3.19885	0.00137978	0.0215927
AT2G44230	808.122	1.4962	0.294556	5.0795	3.78425e-07	4.11613e-05
AT5G11410	401.544	1.49481	0.34505	4.33217	1.47647e-05	0.000721705
AT1G01840	25.7496	1.49465	0.515904	2.89714	0.00376582	0.0427437
AT4G34320	34.7217	1.49204	0.505503	2.95161	0.00316127	0.037715
AT5G13740	3259.22	1.4915	0.274811	5.42737	5.71901e-08	8.73091e-06
AT5G25190	433.214	1.48831	0.383731	3.87854	0.000105086	0.00319989
AT4G11210	185.906	1.48705	0.381831	3.89452	9.83941e-05	0.00303826
AT5G65690	228.943	1.48319	0.378273	3.92095	8.82007e-05	0.00281236
AT2G25160	416.278	1.4808	0.371733	3.9835	6.79085e-05	0.00228383
AT5G23010	6666.93	1.47542	0.301559	4.89265	9.94888e-07	8.96402e-05
AT3G46940	422.873	1.47424	0.296177	4.97758	6.43843e-07	6.21875e-05
AT3G59440	34.8818	1.47332	0.51867	2.84058	0.00450318	0.0488492
AT1G08990	116.064	1.47245	0.298615	4.93092	8.18414e-07	7.60087e-05
AT1G49390	43.9436	1.47216	0.49696	2.96233	0.00305317	0.0369178
AT4G12580	32.2991	1.47203	0.510342	2.8844	0.00392157	0.0440847
AT4G33790	99.5462	1.47144	0.395524	3.72022	0.00019905	0.00515163
AT1G12030	67.7963	1.46896	0.410149	3.58153	0.000341583	0.00775938
AT4G26010	1617.45	1.46894	0.422934	3.47321	0.000514267	0.0103916
AT1G67865	997.677	1.45911	0.211397	6.90222	5.11972e-12	2.57554e-09
AT3G18170	365.103	1.45832	0.26486	5.50601	3.67054e-08	6.02943e-06
AT5G05270	953.57	1.45813	0.441139	3.30537	0.000948496	0.0162666
AT5G57790	152.458	1.45764	0.333937	4.36501	1.27116e-05	0.000640809
AT1G53490	106.633	1.4576	0.402492	3.62144	0.000292963	0.00690341
AT5G14200	5653.65	1.45637	0.40138	3.62841	0.000285175	0.00676792
AT4G16370	5079.66	1.4556	0.272338	5.34483	9.05031e-08	1.27057e-05
AT4G23670	11917.1	1.45483	0.321826	4.52054	6.16807e-06	0.000355466
AT1G72230	52.007	1.45444	0.492641	2.95233	0.00315386	0.0377012
AT4G36220	3332.13	1.45412	0.417779	3.4806	0.000500291	0.0102291
AT1G03055	137.376	1.45279	0.481175	3.01926	0.00253395	0.0326944
AT5G47500	414.823	1.45186	0.232714	6.2388	4.40942e-10	1.38073e-07
AT3G30214	286.916	1.44877	0.356369	4.06536	4.79593e-05	0.001752
AT5G46590	77.7117	1.44825	0.46806	3.09416	0.00197373	0.0274943
AT1G09390	477.515	1.44501	0.451108	3.20325	0.00135887	0.0213756
AT5G45700	365.946	1.44479	0.262556	5.50278	3.73847e-08	6.09952e-06
AT5G19970	159.758	1.44297	0.429568	3.35913	0.000781897	0.0140375
AT1G65370	908.38	1.43988	0.346398	4.15673	3.22829e-05	0.00129923
AT2G04039	2163.69	1.43604	0.450128	3.19029	0.0014213	0.0220886
AT1G23410	492.241	1.43552	0.32212	4.45648	8.33148e-06	0.000454131
AT1G62580	43.5251	1.43076	0.462421	3.09406	0.00197437	0.0274943
AT5G05500	351.882	1.43068	0.351876	4.06588	4.78511e-05	0.001752
AT2G19780	191.852	1.42902	0.37708	3.78969	0.000150833	0.00420572
AT4G40090	142.859	1.42756	0.419367	3.40409	0.000663853	0.0125014
AT5G43180	187.266	1.4273	0.451264	3.16289	0.00156214	0.0234437
AT3G52370	145.899	1.42629	0.455463	3.13151	0.00173908	0.0252063
AT1G67750	419.011	1.42491	0.433834	3.28445	0.0010218	0.0171989
AT1G65860	804.181	1.42464	0.406613	3.50367	0.000458898	0.00966086
AT1G01070	473.623	1.42123	0.371275	3.82796	0.000129207	0.00374996
AT1G29025	609.891	1.41959	0.398804	3.55963	0.000371384	0.00829585
AT1G21810	150.402	1.41869	0.435698	3.25613	0.00112942	0.0185436
AT1G73580	55.5291	1.41832	0.407212	3.48299	0.000495838	0.010166
AT5G56320	175.137	1.41745	0.365316	3.88006	0.000104432	0.003188
AT3G57040	1640.37	1.41679	0.472599	2.99788	0.00271869	0.0343111
AT1G60190	83.5647	1.41659	0.332126	4.26521	1.99712e-05	0.000918562
AT1G72970	2504.64	1.41656	0.319824	4.42917	9.45953e-06	0.00050092
AT2G40400	2155.94	1.41434	0.354312	3.99179	6.5577e-05	0.00222713
AT2G43100	853.771	1.41265	0.410385	3.44226	0.000576883	0.0113436
AT1G61450	103.331	1.41265	0.274593	5.14451	2.68218e-07	3.11378e-05
AT1G31240	40.4376	1.41259	0.496233	2.84662	0.00441856	0.0483002
AT5G42720	387.903	1.41254	0.364949	3.87052	0.000108604	0.00327565
AT4G04810	119.859	1.41155	0.394326	3.57966	0.000344046	0.0078004
AT2G07728	233.947	1.41083	0.396443	3.55871	0.000372685	0.00830953
AT5G62210	85.0798	1.41064	0.471218	2.9936	0.00275709	0.0345667
AT3G10710	265.269	1.40973	0.420139	3.3554	0.000792507	0.0141832
AT4G37800	7418.35	1.40962	0.392339	3.59288	0.000327046	0.00754988
AT1G03820	297.253	1.40912	0.394989	3.56748	0.000360438	0.00811893
AT2G25880	286.041	1.40896	0.326645	4.31344	1.60734e-05	0.000768565
AT2G33850	1126.73	1.40879	0.296202	4.75618	1.97295e-06	0.000145246
AT1G09310	9756.64	1.4061	0.252178	5.57582	2.46363e-08	4.34227e-06
AT3G56940	45031.8	1.40518	0.469667	2.99185	0.00277289	0.0347123
AT3G54600	1616.54	1.40514	0.388384	3.61792	0.000296983	0.00696914
AT2G47180	334.368	1.40298	0.456537	3.0731	0.00211848	0.0287465
AT5G42070	584.446	1.40225	0.339352	4.13214	3.59401e-05	0.00141113
AT1G18140	54.133	1.40164	0.435209	3.22062	0.00127913	0.0203741
AT2G47010	341.462	1.4015	0.36249	3.86632	0.00011049	0.00330197
AT5G38300	127.86	1.40112	0.299474	4.67859	2.88856e-06	0.000198154
AT1G10640	441.324	1.39862	0.399871	3.49767	0.000469346	0.00981238
AT1G62710	210.265	1.398	0.475339	2.94105	0.003271	0.0386423
AT5G59660	95.9941	1.3971	0.377986	3.69616	0.000218884	0.0055171
AT1G62660	3519.75	1.39609	0.243082	5.74328	9.28593e-09	1.96691e-06
AT3G27640	144.451	1.39588	0.379102	3.68207	0.000231352	0.00577112
AT1G23790	286.016	1.39555	0.261478	5.33714	9.44231e-08	1.31036e-05
AT5G07720	80.1201	1.39531	0.444895	3.13627	0.0017111	0.0249263
AT4G24780	2377.85	1.39443	0.365917	3.81078	0.000138531	0.00396339
AT5G57785	748.961	1.39368	0.438392	3.17906	0.00147752	0.0226525
AT3G13650	167.131	1.39321	0.399975	3.48325	0.000495362	0.010166
AT3G03190	298.278	1.39139	0.400232	3.47647	0.000508061	0.0102921
AT2G43880	101.231	1.3896	0.382842	3.62969	0.000283758	0.00675296
AT2G04850	121.07	1.38823	0.410834	3.37904	0.000727389	0.0133518
AT4G25540	64.3624	1.38578	0.325209	4.2612	2.03333e-05	0.000923612
AT2G32870	1528.69	1.38523	0.298665	4.63809	3.5165e-06	0.000228797
AT5G17160	1073.4	1.38473	0.283247	4.88877	1.01467e-06	9.09217e-05
AT1G16410	3811.16	1.38441	0.448124	3.08933	0.00200605	0.0277753
AT1G71530	94.7579	1.38424	0.460553	3.0056	0.00265062	0.0337398
AT1G62980	233.319	1.38375	0.364754	3.79365	0.000148449	0.00416344
AT4G33070	328.792	1.38341	0.419012	3.30161	0.000961313	0.0164164
AT1G55180	103.544	1.38053	0.411965	3.35109	0.000804931	0.0143149
AT2G13820	310.738	1.37653	0.236585	5.81835	5.94312e-09	1.29516e-06
AT5G42700	114.878	1.37652	0.264171	5.2107	1.88131e-07	2.34165e-05
AT3G23290	166.546	1.37564	0.337946	4.0706	4.68917e-05	0.00173133
AT2G37390	138.416	1.3731	0.330853	4.15017	3.32222e-05	0.00132161
ATCG00930	559.259	1.37145	0.300923	4.55748	5.17705e-06	0.000310199
AT3G15720	105.543	1.3711	0.365391	3.75243	0.000175132	0.00469879
AT3G15357	134.054	1.37071	0.406211	3.37437	0.000739844	0.013483
AT2G42750	4209.94	1.36787	0.410146	3.33507	0.000852772	0.0149433
AT2G28790	114.44	1.36469	0.363917	3.75	0.000176832	0.0047182
AT2G38640	349.251	1.36361	0.45592	2.99089	0.00278164	0.0347123
AT1G31335	70.1338	1.36261	0.366513	3.71776	0.000200997	0.00517397
AT5G23060	10424.9	1.3625	0.383574	3.55213	0.000382131	0.00845767
AT1G12740	590.554	1.36085	0.371285	3.66524	0.000247104	0.00605154
AT1G45191	264.468	1.35981	0.452057	3.00804	0.00262938	0.0335579
AT3G42806	3771.15	1.35863	0.192963	7.04091	1.90991e-12	1.04815e-09
AT1G12560	190.283	1.353	0.338684	3.99489	6.47241e-05	0.0022082
AT3G48460	326.67	1.35277	0.462149	2.92713	0.00342111	0.0399273
AT5G67400	825.101	1.35084	0.417986	3.23177	0.00123027	0.0198578
AT3G47400	40.2195	1.34792	0.466333	2.89046	0.00384675	0.0433648
AT5G26260	4445.85	1.34631	0.315803	4.26311	2.016e-05	0.000923176
AT5G26310	80.8536	1.34403	0.416983	3.22322	0.00126759	0.0202705
AT2G43800	219.603	1.34126	0.424883	3.15678	0.0015952	0.023748
AT3G44310	18851.2	1.34079	0.362588	3.69782	0.000217455	0.00549256
AT3G17800	2349.47	1.33733	0.378801	3.53043	0.000414893	0.00897693
AT5G61290	182.332	1.33711	0.401982	3.32629	0.000880088	0.0153219
AT4G22200	1188.34	1.33703	0.424903	3.14667	0.00165142	0.0243004
AT5G13930	2638.59	1.33702	0.41321	3.23568	0.00121353	0.0196269
AT5G10400	995.272	1.33658	0.262966	5.08272	3.72069e-07	4.0838e-05
AT1G01120	1352.07	1.33601	0.335003	3.98806	6.66149e-05	0.00224972
AT3G02120	93.3081	1.33395	0.325811	4.09423	4.23568e-05	0.00159561
AT1G53140	403.637	1.33343	0.241416	5.52337	3.32563e-08	5.61566e-06
AT5G67460	66.7925	1.3324	0.39258	3.39395	0.000688917	0.0128756
AT4G08300	483.111	1.33118	0.385782	3.4506	0.000559351	0.0110619
AT3G30720	188.599	1.32997	0.359348	3.70107	0.000214689	0.00542837
AT2G23010	223.972	1.32966	0.402642	3.30234	0.000958812	0.0163853
AT1G72670	297.478	1.32919	0.27161	4.89375	9.89322e-07	8.94725e-05
AT5G17600	248.218	1.32885	0.385983	3.44278	0.000575776	0.0113311
AT3G54900	3364.15	1.32604	0.356264	3.72209	0.000197584	0.00513118
AT1G50520	122.234	1.32298	0.308114	4.29381	1.7563e-05	0.000829929
AT4G25630	587.175	1.32166	0.308915	4.27838	1.8826e-05	0.000879288
AT1G48750	321.144	1.3213	0.44763	2.95177	0.00315963	0.0377141
AT1G80820	90.8102	1.32035	0.433775	3.04387	0.00233558	0.0309026
AT5G55520	840.284	1.31707	0.251907	5.22842	1.70964e-07	2.15014e-05
AT1G71015	112.129	1.31468	0.369124	3.56163	0.000368561	0.00824804
AT2G34460	3035.77	1.3135	0.328808	3.99475	6.47626e-05	0.0022082
AT4G28780	543.043	1.31344	0.413962	3.17286	0.00150948	0.0229169
AT3G62455	107.466	1.31214	0.347065	3.78067	0.000156408	0.00430648
AT5G47450	222.102	1.31189	0.417379	3.14315	0.00167139	0.0245195
AT3G19550	103.085	1.31052	0.35093	3.73443	0.000188138	0.00494676
AT4G23690	525.766	1.30957	0.225757	5.8008	6.59987e-09	1.42292e-06
AT1G02730	2659.27	1.30801	0.215531	6.06877	1.28894e-09	3.34668e-07
AT1G68570	678.258	1.30743	0.333864	3.91605	9.00112e-05	0.00285236
AT4G10640	54.5581	1.30567	0.420889	3.10217	0.00192109	0.0270015
AT4G08590	87.8204	1.30495	0.350484	3.72327	0.000196661	0.00511721
AT1G11580	3237.39	1.30428	0.283372	4.60271	4.17029e-06	0.000261558
AT4G39770	551.778	1.30379	0.328292	3.97145	7.14374e-05	0.00238259
AT1G69310	302.138	1.30295	0.293831	4.43435	9.2352e-06	0.000493368
AT3G32040	51.9188	1.3027	0.385364	3.38043	0.000723713	0.0133409
AT5G42590	83.0402	1.30065	0.318505	4.0836	4.43435e-05	0.00165497
AT5G18670	3519.26	1.30054	0.442493	2.93912	0.0032915	0.0387306
AT4G22570	989.771	1.30049	0.336197	3.86823	0.000109628	0.00328844
AT4G32830	322.93	1.29893	0.256279	5.0684	4.01172e-07	4.26745e-05
AT3G15680	282.24	1.29836	0.209238	6.20517	5.46389e-10	1.5896e-07
AT4G10310	79.5331	1.29834	0.389169	3.33618	0.000849367	0.0149106
AT1G73330	6491.18	1.29833	0.247383	5.24825	1.53548e-07	1.97219e-05
AT5G17800	104.371	1.29707	0.355943	3.64404	0.000268388	0.00646138
AT4G22212	282.894	1.29572	0.387096	3.34729	0.000816051	0.0144572
AT4G34610	680.662	1.29523	0.40813	3.17356	0.00150579	0.0228826
AT5G26200	326.344	1.29498	0.409556	3.16192	0.00156733	0.0234909
AT1G04250	1181.92	1.29495	0.337561	3.8362	0.000124951	0.00365719
AT2G22470	481.109	1.2938	0.336552	3.84429	0.000120902	0.00354729
AT3G53260	6555.39	1.29321	0.32038	4.0365	5.42539e-05	0.00192657
AT2G39730	110595	1.29288	0.385536	3.35345	0.000798121	0.0142444
AT5G42510	81.1982	1.29254	0.415349	3.11194	0.00185865	0.0263386
AT1G62420	320.24	1.2902	0.386209	3.34068	0.000835746	0.0147347
AT5G49270	140.905	1.28855	0.376422	3.42316	0.000618967	0.0119093
AT4G38970	31987.7	1.28545	0.339548	3.78578	0.00015323	0.0042383
AT2G47560	82.6314	1.28483	0.373772	3.43746	0.000587189	0.0114609
AT5G45950	1329.91	1.28331	0.3681	3.4863	0.000489753	0.0100939
AT5G67200	404.137	1.28294	0.319512	4.0153	5.93696e-05	0.00207167
AT1G21440	1166.79	1.28156	0.285877	4.48292	7.36285e-06	0.000408714
AT4G12540	115.023	1.28043	0.305317	4.19378	2.74346e-05	0.00115412
AT5G25610	2269.14	1.28031	0.348656	3.67212	0.000240544	0.00593963
AT2G30210	169.217	1.27956	0.327566	3.90626	9.37345e-05	0.00293949
AT5G02950	204.077	1.27887	0.403599	3.16867	0.0015314	0.0231262
AT4G08290	1144.06	1.27708	0.401316	3.18224	0.00146142	0.0224914
AT3G02640	578.821	1.27699	0.31798	4.01594	5.92094e-05	0.00207167
AT3G61430	7276.37	1.27592	0.380637	3.35207	0.000802085	0.0142831
AT4G26660	830.389	1.27463	0.280575	4.54293	5.54783e-06	0.000328342
AT1G67035	65.1702	1.27456	0.427029	2.98472	0.00283836	0.0350756
AT1G26761	339.767	1.27334	0.442457	2.87788	0.00400361	0.0448192
AT3G62740	123.12	1.27333	0.335777	3.79219	0.000149326	0.00418062
AT5G55180	721.739	1.27087	0.232608	5.46356	4.66677e-08	7.40596e-06
AT1G43160	154.165	1.26992	0.343072	3.70161	0.000214237	0.00542837
AT2G27402	983.083	1.26635	0.317888	3.98362	6.78733e-05	0.00228383
AT3G60080	463.216	1.26634	0.376068	3.36731	0.000759062	0.0137399
AT1G44800	1001.31	1.26571	0.267322	4.73476	2.19316e-06	0.000159513
AT5G60150	327.302	1.26364	0.289546	4.36422	1.27577e-05	0.000641793
AT3G51240	693.062	1.26312	0.376752	3.35264	0.000800442	0.0142644
AT5G10130	98.9848	1.26168	0.397759	3.17197	0.00151407	0.0229505
AT4G13770	6178.86	1.26014	0.38753	3.25171	0.00114712	0.0187792
AT1G14250	334.021	1.25748	0.222077	5.66237	1.49295e-08	2.81642e-06
AT3G54180	235.975	1.25701	0.285656	4.40043	1.08039e-05	0.000562245
AT5G48010	768.21	1.25656	0.184373	6.81535	9.40344e-12	4.5413e-09
AT3G09925	405.747	1.25417	0.355108	3.53181	0.000412728	0.00896557
AT2G42840	321.737	1.25182	0.422487	2.96298	0.00304678	0.0368775
AT1G29660	2578.86	1.2502	0.437249	2.85924	0.00424663	0.0468234
AT5G66230	554.796	1.24976	0.299259	4.17619	2.96432e-05	0.00121634
AT3G10570	149.786	1.24844	0.385037	3.2424	0.00118528	0.0192864
AT5G07030	264.793	1.2479	0.407759	3.06038	0.00221053	0.0297534
AT3G05190	128.799	1.24454	0.30457	4.08624	4.38429e-05	0.00163881
AT1G26450	113.061	1.24109	0.322513	3.84819	0.000118993	0.00349978
AT5G48070	246.703	1.24003	0.428451	2.89422	0.00380103	0.04299
AT3G51230	143.111	1.23955	0.415351	2.98434	0.00284186	0.035101
AT5G42650	1803.77	1.23787	0.29106	4.25299	2.10935e-05	0.000943229
AT2G19920	127.725	1.23733	0.333922	3.70544	0.000211025	0.00537512
AT3G63110	408.633	1.23702	0.313282	3.9486	7.86099e-05	0.00257557
AT4G29930	130.784	1.23413	0.427054	2.88987	0.003854	0.0434263
AT4G15620	206.541	1.23063	0.321538	3.82734	0.000129538	0.00375139
AT2G36650	66.7162	1.23043	0.358551	3.43167	0.000599883	0.0116494
AT3G44590	844.401	1.23032	0.248802	4.94498	7.61518e-07	7.21113e-05
AT3G55660	539.52	1.23021	0.258607	4.75705	1.96441e-06	0.00014514
AT3G51740	425.243	1.22989	0.305768	4.02229	5.76349e-05	0.00202578
AT1G18060	2091.76	1.22727	0.313847	3.91041	9.21408e-05	0.00290081
AT3G23810	7404.48	1.22699	0.319983	3.83455	0.000125796	0.00367696
AT2G42975	280.841	1.22395	0.425184	2.87863	0.00399404	0.0447329
AT2G41800	203.994	1.22202	0.26717	4.57395	4.78604e-06	0.000290373
AT2G35960	367.81	1.21962	0.288001	4.23479	2.28765e-05	0.00100072
AT4G39330	5344.8	1.21962	0.331765	3.67615	0.000236778	0.00585806
AT2G17620	137.791	1.2188	0.266256	4.57754	4.70481e-06	0.000286887
AT2G39800	5048.96	1.21728	0.377065	3.22831	0.00124524	0.0199687
AT2G38540	10208.9	1.21728	0.349583	3.48209	0.000497516	0.0101809
AT4G32980	1123.75	1.21368	0.426665	2.84458	0.00444694	0.0485142
AT4G18970	1711.82	1.21283	0.427219	2.8389	0.00452688	0.0489305
AT1G14960	102.62	1.21234	0.323381	3.74896	0.000177571	0.00473269
AT5G42330	208.315	1.21123	0.345871	3.50196	0.000461855	0.00971464
AT2G38390	505.194	1.20994	0.378701	3.19498	0.0013984	0.0218557
AT5G12110	300.652	1.20974	0.278192	4.34856	1.37032e-05	0.000676671
AT5G04200	248.656	1.20973	0.296791	4.07602	4.58121e-05	0.00169927
AT5G59130	330.723	1.20878	0.249238	4.84991	1.23519e-06	0.000104653
AT3G02020	2443.17	1.20835	0.357611	3.37894	0.000727666	0.0133518
AT3G44960	109.661	1.20646	0.340511	3.54309	0.00039547	0.0086971
AT3G07540	370.806	1.20625	0.401591	3.00367	0.00266747	0.0338473
AT2G38380	2538.03	1.20608	0.339699	3.55045	0.00038458	0.00848854
AT4G37490	346.014	1.20601	0.215229	5.6034	2.1019e-08	3.78765e-06
AT3G55110	335.114	1.20528	0.355833	3.38722	0.000706052	0.013145
AT3G58990	885.746	1.20264	0.398703	3.01638	0.00255809	0.032909
AT2G35350	58.9984	1.20222	0.422941	2.84252	0.0044759	0.0486637
AT5G19110	53.9079	1.20197	0.377977	3.17999	0.00147278	0.0226229
AT1G64980	2232.1	1.20168	0.299255	4.01556	5.9304e-05	0.00207167
AT5G23750	332.835	1.20088	0.306299	3.9206	8.83283e-05	0.00281236
AT1G55200	288.111	1.20041	0.248031	4.83978	1.29985e-06	0.000108984
AT3G62040	515.416	1.19765	0.251149	4.76868	1.85432e-06	0.000142072
AT4G18550	129.271	1.19739	0.42118	2.84294	0.00446994	0.0486415
AT3G09940	530.037	1.19703	0.397724	3.0097	0.00261505	0.0334636
AT2G23120	2119.5	1.19688	0.192342	6.22268	4.88736e-10	1.47392e-07
AT2G37240	979.479	1.19648	0.284891	4.19979	2.67163e-05	0.00112783
AT1G11840	8887.59	1.19609	0.240508	4.97317	6.58672e-07	6.31149e-05
AT5G23810	121.034	1.19601	0.332992	3.59172	0.0003285	0.00756897
AT3G24170	3236.49	1.19342	0.306828	3.88954	0.000100436	0.00309453
AT2G39430	153.289	1.19211	0.326382	3.6525	0.000259701	0.00629619
AT5G01910	142.316	1.19101	0.342493	3.47748	0.000506143	0.0102791
AT2G36590	91.1703	1.19043	0.401479	2.96511	0.00302577	0.0367521
AT1G16630	636.181	1.18746	0.217231	5.46632	4.59475e-08	7.38019e-06
AT1G69530	3770.64	1.18707	0.378802	3.13374	0.00172593	0.0250679
AT2G29650	3380.67	1.18652	0.333397	3.55889	0.000372429	0.00830953
AT1G51140	459.135	1.18527	0.31764	3.73149	0.000190349	0.00499604
AT2G38995	86.6068	1.18526	0.318308	3.72362	0.000196389	0.00511565
AT1G52315	132.213	1.18284	0.304748	3.88138	0.000103865	0.00317473
AT5G03140	437.658	1.18159	0.343192	3.44293	0.000575441	0.0113311
AT5G56580	312.444	1.18128	0.246945	4.78357	1.72212e-06	0.000135896
AT3G62460	433.517	1.17963	0.253208	4.65875	3.18142e-06	0.000212803
AT2G35770	102.298	1.17952	0.378409	3.11706	0.00182667	0.0261169
AT5G03760	2118.72	1.17864	0.398777	2.95563	0.00312032	0.0374486
AT5G15510	344.723	1.17763	0.21521	5.472	4.44984e-08	7.21143e-06
AT1G62045	73.8471	1.17688	0.41346	2.84642	0.00442145	0.0483098
AT5G64850	798.221	1.17671	0.415471	2.83222	0.00462253	0.049521
AT4G33270	834.84	1.1715	0.199801	5.86334	4.53645e-09	1.02375e-06
AT3G44050	832.176	1.17118	0.263535	4.44411	8.82581e-06	0.000472543
AT5G10580	267.973	1.17116	0.339604	3.4486	0.000563509	0.0111267
AT4G02800	1295.37	1.17026	0.334979	3.49352	0.000476703	0.00991467
AT1G21500	1645.3	1.16887	0.392007	2.98176	0.00286595	0.0353262
AT2G12462	173.72	1.16856	0.384263	3.04105	0.00235753	0.0310393
AT3G18280	592.226	1.16784	0.281458	4.14925	3.33567e-05	0.00132443
AT1G52340	274.356	1.16727	0.40723	2.86635	0.00415231	0.0460781
AT2G39700	407.033	1.16714	0.349867	3.33597	0.000850033	0.0149106
AT1G31770	978.596	1.16701	0.301547	3.87009	0.000108795	0.00327565
AT4G02330	467.347	1.16681	0.241954	4.82246	1.41798e-06	0.000116463
AT4G30130	107.597	1.16458	0.388878	2.99471	0.00274709	0.0345099
AT2G36570	373.405	1.16457	0.364114	3.19837	0.00138205	0.0216143
AT4G32770	659.071	1.16338	0.376104	3.09323	0.00197992	0.0275398
AT1G48600	4597.95	1.16191	0.28911	4.01892	5.84666e-05	0.00204977
AT1G49870	430.684	1.16157	0.272488	4.26282	2.01862e-05	0.000923176
AT1G52230	17505.2	1.16007	0.314224	3.69185	0.00022263	0.00559983
AT4G28310	251.286	1.15674	0.365083	3.16843	0.00153264	0.0231304
AT5G18633	88.665	1.15653	0.371237	3.11533	0.0018374	0.0261911
AT3G60840	328.307	1.15615	0.255367	4.52739	5.97156e-06	0.000349141
AT4G13370	306.249	1.1554	0.273464	4.22507	2.38867e-05	0.00103553
AT2G45750	402.079	1.15414	0.330522	3.49186	0.000479664	0.00995055
AT4G26220	315.335	1.15264	0.377159	3.05611	0.00224227	0.0300967
AT3G29250	320.453	1.15209	0.323268	3.5639	0.000365391	0.00819985
AT5G59090	1104.73	1.15103	0.297826	3.86476	0.000111197	0.00331269
AT5G53290	344.695	1.1495	0.270189	4.25442	2.09592e-05	0.000940708
AT2G39220	155.489	1.14936	0.343216	3.34881	0.000811607	0.0143996
AT3G60440	537.368	1.14836	0.275959	4.16135	3.16366e-05	0.00127747
AT3G23000	2004.83	1.14772	0.387196	2.96418	0.00303491	0.0368076
AT3G10080	322.316	1.14515	0.344332	3.32572	0.000881898	0.015336
AT1G19670	717.493	1.14372	0.380094	3.00905	0.00262069	0.0334648
AT1G11450	430.452	1.14282	0.277486	4.11847	3.81404e-05	0.00147356
AT3G54260	418.758	1.14203	0.308545	3.70133	0.000214471	0.00542837
AT3G57010	317.534	1.14044	0.315747	3.61187	0.000304002	0.00710622
AT4G15920	1118.91	1.13878	0.30395	3.74661	0.000179238	0.00476135
AT2G40010	282.583	1.13777	0.237459	4.79145	1.65577e-06	0.00013283
AT2G35660	599.313	1.1374	0.340142	3.34391	0.000826069	0.0145812
AT5G16350	111.989	1.13633	0.352973	3.2193	0.00128506	0.0204419
AT5G65020	2189.37	1.13625	0.271214	4.18951	2.79561e-05	0.00116389
AT2G38750	864.235	1.13333	0.334676	3.38635	0.00070828	0.0131598
AT5G03260	229.015	1.13326	0.297506	3.8092	0.000139419	0.00397109
AT5G23820	1776.27	1.13259	0.312773	3.62113	0.00029332	0.00690341
AT4G14650	154.162	1.13249	0.397198	2.85119	0.00435561	0.04772
AT4G04830	2429.19	1.13225	0.331972	3.41067	0.000648034	0.0122923
AT5G66280	182.957	1.13199	0.398531	2.8404	0.00450569	0.0488545
AT5G16250	758.97	1.13166	0.335586	3.37219	0.000745726	0.01358
AT3G53210	195.967	1.13137	0.250193	4.52197	6.1267e-06	0.000354776
AT4G33260	488.874	1.13055	0.265195	4.26309	2.0162e-05	0.000923176
AT5G62220	254.49	1.1268	0.37464	3.0077	0.00263233	0.0335601
AT4G01950	1308.27	1.1265	0.228542	4.92906	8.26243e-07	7.615e-05
AT3G52680	158.639	1.12569	0.258392	4.35654	1.32136e-05	0.000659235
AT1G74430	197.333	1.12531	0.375882	2.99379	0.00275534	0.0345628
AT5G02890	292.023	1.12496	0.363484	3.09493	0.0019686	0.0274615
AT1G73590	435.304	1.12461	0.319327	3.52181	0.000428609	0.00918037
AT1G57860	1079.51	1.12439	0.247885	4.53592	5.73524e-06	0.000336956
AT4G24265	79.7786	1.12373	0.371443	3.02531	0.00248382	0.0322629
AT3G55230	283.171	1.12312	0.301428	3.72602	0.000194529	0.00509301
AT3G50820	18260.6	1.12065	0.359595	3.11643	0.00183054	0.0261507
AT3G46720	92.9775	1.12051	0.29785	3.76199	0.000168567	0.00454792
AT2G21050	544.839	1.11871	0.364389	3.0701	0.00213987	0.0289801
AT2G28470	3012.11	1.11857	0.364228	3.07108	0.00213286	0.0289013
AT3G51280	681.351	1.11838	0.233599	4.78762	1.68768e-06	0.000134054
AT3G25980	549.57	1.117	0.224562	4.97414	6.55371e-07	6.30488e-05
AT3G05600	391.428	1.11676	0.305104	3.66026	0.000251962	0.00615179
AT2G26180	218.035	1.1161	0.273922	4.07451	4.61107e-05	0.00170772
AT5G05940	361.296	1.11567	0.282995	3.94236	8.06853e-05	0.0026293
AT5G40380	527.241	1.11556	0.357349	3.12177	0.00179769	0.0258124
AT3G04290	1880.17	1.11487	0.303626	3.67184	0.000240812	0.00593963
AT3G53370	112.333	1.11485	0.361165	3.08681	0.00202315	0.0279453
AT1G18370	1250.14	1.11446	0.238294	4.67681	2.91368e-06	0.000198788
AT5G26670	228.806	1.11269	0.363955	3.05723	0.00223395	0.0300018
AT5G53370	2355.32	1.11119	0.34909	3.18311	0.001457	0.0224519
AT1G66620	141.874	1.11101	0.272792	4.07275	4.64615e-05	0.00171808
AT3G10940	729.177	1.11009	0.294511	3.76926	0.00016373	0.00446229
AT3G59340	85.21	1.10876	0.373869	2.96563	0.00302066	0.0367085
AT2G26080	15972	1.1074	0.372151	2.97567	0.00292352	0.0358629
AT4G20935	57.4897	1.10726	0.356251	3.1081	0.00188294	0.0265736
AT3G19710	5625.48	1.10654	0.363363	3.04529	0.0023246	0.0308418
AT2G29330	180.895	1.10485	0.319439	3.45872	0.000542747	0.0108491
AT5G14060	3458.04	1.10224	0.346709	3.17914	0.00147713	0.0226525
AT5G67390	541.012	1.10171	0.386445	2.85088	0.00435983	0.0477332
AT1G70460	107.793	1.10167	0.380302	2.89682	0.00376965	0.0427437
AT1G74090	2272.5	1.09947	0.324726	3.38585	0.000709571	0.0131598
AT2G45310	289.501	1.09927	0.23595	4.65889	3.17923e-06	0.000212803
AT1G02810	286.908	1.09763	0.386786	2.83783	0.00454215	0.0490516
AT3G01710	298.492	1.09673	0.2719	4.0336	5.49299e-05	0.00194563
AT5G02440	92.6316	1.09597	0.378574	2.89499	0.00379173	0.0429249
AT4G37760	2355.68	1.09544	0.304735	3.59472	0.000324743	0.00751109
AT3G60245	5437.81	1.09542	0.171041	6.4044	1.50961e-10	5.13416e-08
AT3G27330	195.63	1.09485	0.311731	3.51215	0.000444492	0.00947314
AT2G16850	554.879	1.09256	0.215167	5.07772	3.81992e-07	4.11784e-05
AT2G46290	153.571	1.09178	0.278513	3.92002	8.85428e-05	0.00281321
AT2G33560	275.689	1.09113	0.32456	3.36189	0.000774121	0.0139394
AT4G31730	276.914	1.0908	0.316971	3.44133	0.000578854	0.0113731
AT1G47520	278.32	1.08863	0.35935	3.02945	0.00245003	0.0319099
AT5G15450	5685.85	1.08713	0.351183	3.09562	0.00196401	0.0274242
AT5G56120	630.775	1.08619	0.239996	4.52585	6.01537e-06	0.000350853
AT1G05870	785.421	1.08535	0.326786	3.32128	0.000896064	0.0155106
AT1G65150	202.534	1.08506	0.219859	4.93524	8.00532e-07	7.52157e-05
AT1G62960	1495.9	1.0844	0.38331	2.82905	0.00466867	0.0497503
AT4G22860	248.902	1.08439	0.300532	3.60826	0.000308263	0.00718498
AT1G63100	221.007	1.08339	0.366927	2.9526	0.00315112	0.0376908
AT5G05510	125.168	1.08336	0.301952	3.58786	0.000333402	0.00763819
AT1G44575	21896.3	1.08282	0.306613	3.53154	0.000413146	0.00896557
AT3G23090	596.478	1.08234	0.32616	3.31844	0.000905207	0.0156129
AT5G67270	318.296	1.08206	0.249806	4.33159	1.48038e-05	0.000722154
AT1G54050	204.821	1.08057	0.342399	3.1559	0.00160006	0.0238057
AT1G08560	1275.51	1.08046	0.172532	6.26239	3.79119e-10	1.20455e-07
AT3G45700	155.173	1.07741	0.277008	3.88945	0.000100473	0.00309453
AT2G45290	665.232	1.07631	0.301506	3.56978	0.000357276	0.00805521
AT1G24070	130.872	1.076	0.263572	4.08239	4.45754e-05	0.00166105
AT2G42110	128.226	1.07593	0.253721	4.24059	2.22932e-05	0.000980537
AT3G10040	95.7788	1.07492	0.33108	3.2467	0.00116751	0.0190615
AT3G20150	891.653	1.07478	0.247296	4.34614	1.38555e-05	0.000682795
AT5G11230	288.754	1.07469	0.258934	4.15046	3.31806e-05	0.00132161
AT2G04080	211.072	1.07132	0.299743	3.57414	0.000351383	0.00793718
AT2G34190	390.218	1.07072	0.338424	3.16385	0.00155694	0.0234386
AT2G44450	769.34	1.06926	0.350448	3.05114	0.00227978	0.0304648
AT1G03840	89.5571	1.06879	0.315344	3.38928	0.000700766	0.0130566
AT3G44750	2415.69	1.06851	0.208674	5.12045	3.04804e-07	3.4393e-05
AT4G30290	1377.05	1.06746	0.350153	3.04854	0.00229956	0.0306442
AT4G28650	231.063	1.06713	0.310457	3.43728	0.000587594	0.0114609
AT3G26050	179.545	1.06645	0.281437	3.78931	0.000151066	0.00420737
AT5G39550	298.903	1.06632	0.232705	4.58227	4.59949e-06	0.000284051
AT5G37630	496.706	1.0663	0.296992	3.59033	0.00033026	0.00759917
AT1G07260	166.534	1.06317	0.351871	3.02148	0.00251543	0.032595
AT4G14150	368.199	1.06017	0.284663	3.72429	0.000195865	0.00510751
AT1G19570	5579.28	1.0596	0.248918	4.25681	2.07361e-05	0.000933361
AT3G32980	5252.75	1.05657	0.227413	4.64606	3.38333e-06	0.000222608
AT2G26760	423.648	1.0563	0.252744	4.17933	2.92368e-05	0.00120475
AT4G06534	63.7098	1.05556	0.369985	2.85297	0.00433126	0.0475396
AT4G29690	290.692	1.05533	0.311618	3.38661	0.000707613	0.0131598
AT3G27060	2338.42	1.0552	0.307531	3.4312	0.000600906	0.0116547
AT1G34040	194.77	1.05473	0.312284	3.37747	0.000731557	0.0133926
AT4G09060	183.636	1.05405	0.254213	4.14634	3.37838e-05	0.00133734
AT1G78070	919.438	1.05384	0.220611	4.7769	1.78015e-06	0.000139111
AT1G10960	5517.16	1.05285	0.340085	3.09586	0.00196243	0.0274229
AT5G37010	406.787	1.05234	0.221142	4.75864	1.94902e-06	0.000144809
AT1G29050	651.82	1.04996	0.341282	3.07651	0.0020944	0.0285565
AT1G65310	544.969	1.04905	0.257206	4.07865	4.5297e-05	0.00168534
AT4G00690	88.5195	1.04905	0.313305	3.34834	0.000812984	0.0144135
AT1G55210	1008.98	1.04856	0.26523	3.9534	7.70489e-05	0.00252785
AT3G23670	1033.35	1.04824	0.156654	6.69147	2.20939e-11	9.54108e-09
AT2G23100	210.946	1.04753	0.276905	3.78299	0.000154957	0.0042714
AT4G18220	322.007	1.0473	0.288543	3.62961	0.000283855	0.00675296
AT4G35620	506.659	1.04697	0.274813	3.80977	0.000139097	0.00397109
AT3G58270	323.42	1.04555	0.34711	3.01217	0.0025939	0.0333165
AT1G57820	674.485	1.04476	0.220994	4.72754	2.27254e-06	0.000163318
AT1G44110	587.586	1.04473	0.301267	3.46779	0.000524758	0.0105506
AT4G31840	592.609	1.04307	0.24875	4.19325	2.74984e-05	0.00115479
AT1G55260	1547.24	1.04218	0.256269	4.06677	4.76698e-05	0.001752
AT1G35320	850.332	1.04212	0.247827	4.20502	2.61065e-05	0.0011118
AT2G27360	491.96	1.04119	0.33667	3.0926	0.00198412	0.0275783
AT1G24020	1542.84	1.04107	0.326339	3.19014	0.00142203	0.0220886
AT3G49330	115.407	1.03996	0.328785	3.16303	0.00156139	0.0234437
AT3G24020	167.208	1.03985	0.324813	3.20138	0.00136772	0.0214876
AT3G14190	246.375	1.03953	0.310636	3.34645	0.000818541	0.0144801
AT1G15210	1576.34	1.03867	0.291469	3.56358	0.000365833	0.00819985
AT5G10770	834.08	1.03747	0.345382	3.00383	0.00266601	0.0338473
AT4G30170	2661.02	1.03455	0.331488	3.12093	0.00180278	0.0258502
AT3G60660	82.177	1.03266	0.310778	3.32281	0.000891152	0.0154588
AT3G12860	204.834	1.03127	0.304167	3.39048	0.000697699	0.0130095
AT2G28620	1612.46	1.02973	0.302877	3.39982	0.000674294	0.0126218
AT1G03780	782.465	1.02969	0.247883	4.15395	3.26785e-05	0.00130793
AT1G78430	246.332	1.02769	0.307728	3.33959	0.000839019	0.0147728
AT1G74030	880.038	1.02425	0.256794	3.98861	6.64629e-05	0.00224972
AT3G55290	187.301	1.02191	0.253136	4.03701	5.41361e-05	0.00192522
AT2G38810	223.62	1.02177	0.278665	3.66666	0.000245741	0.00602428
AT4G13990	121.964	1.01985	0.294794	3.45955	0.000541088	0.0108339
AT2G36830	5597.94	1.01956	0.277822	3.66984	0.000242699	0.00595575
AT1G34355	535.59	1.01935	0.246273	4.1391	3.48675e-05	0.00137348
AT2G30820	143.771	1.01893	0.337774	3.01662	0.00255614	0.0329014
AT3G52110	592.609	1.01891	0.307629	3.31215	0.000925827	0.0158891
AT4G13580	192.29	1.01692	0.306804	3.31455	0.000917917	0.0157758
AT4G25240	184.9	1.01679	0.297093	3.42245	0.000620586	0.0119215
AT5G61000	924.737	1.01326	0.332218	3.04998	0.0022886	0.0305657
AT3G54560	591.972	1.01113	0.253131	3.99448	6.48367e-05	0.0022082
AT2G44190	152.942	1.01027	0.260614	3.87651	0.000105964	0.00321043
AT5G09220	2672.04	1.00874	0.194967	5.17393	2.29225e-07	2.75378e-05
AT1G51400	4893	1.0084	0.335941	3.00172	0.00268459	0.0340287
AT1G53790	188.605	1.0081	0.272863	3.69451	0.000220312	0.0055473
AT1G70610	1406.45	1.00706	0.298318	3.37578	0.000736068	0.0134345
AT4G28230	314.831	1.00564	0.239332	4.20188	2.64707e-05	0.00112138
AT3G57860	188.16	1.0046	0.270727	3.71076	0.000206639	0.00528571
AT2G07170	436.091	1.00395	0.198987	5.04533	4.52734e-07	4.75311e-05
AT1G23020	2961.82	1.00283	0.220879	4.54017	5.62081e-06	0.000331848
AT2G20590	166.49	1.00241	0.316866	3.1635	0.00155883	0.0234437
AT1G04040	2955.81	1.00055	0.212492	4.70867	2.4934e-06	0.000173012
AT5G10510	323.883	0.997351	0.234623	4.25087	2.12938e-05	0.000950429
AT1G80980	140.112	0.996322	0.34009	2.92959	0.00339413	0.0396892
AT4G26260	273.139	0.995604	0.282033	3.53009	0.000415412	0.00897693
AT5G48310	607.025	0.99537	0.281687	3.53361	0.000409929	0.00893371
ATMG00290	1475.99	0.990896	0.23142	4.2818	1.85385e-05	0.000867537
AT5G13840	390.216	0.989443	0.290823	3.40222	0.000668404	0.0125603
AT4G17000	422.922	0.989388	0.330042	2.99777	0.00271965	0.0343111
AT1G09590	2675.43	0.987878	0.222127	4.44736	8.69311e-06	0.000467511
AT3G10310	608.371	0.987834	0.205913	4.79733	1.60797e-06	0.000130294
AT1G53070	231.513	0.987387	0.305564	3.23136	0.00123203	0.0198729
AT3G25130	259.557	0.9867	0.346152	2.85048	0.00436529	0.047761
AT4G22755	651.164	0.986235	0.243054	4.05768	4.9563e-05	0.0017943
AT4G38062	336.021	0.986228	0.304423	3.23967	0.00119669	0.0194328
AT3G27730	85.1503	0.985694	0.295652	3.33397	0.000856164	0.014981
AT4G03210	7083.96	0.985069	0.221464	4.44799	8.66759e-06	0.000467179
AT4G08685	503.26	0.984789	0.30272	3.25314	0.00114139	0.0186981
AT5G48000	657.956	0.983733	0.171831	5.72501	1.0343e-08	2.10805e-06
AT2G34920	280.475	0.983183	0.322023	3.05315	0.00226452	0.0302944
AT3G14760	129.036	0.983064	0.288118	3.41202	0.000644844	0.0122703
AT2G32990	298.364	0.982943	0.30845	3.18672	0.00143897	0.0222682
AT1G02690	669.072	0.982294	0.227103	4.32533	1.52303e-05	0.000737006
AT5G60930	1224.94	0.980728	0.20108	4.8773	1.0755e-06	9.40947e-05
AT5G09760	436.122	0.980622	0.289035	3.39274	0.000691971	0.0129191
AT5G01870	345.782	0.979317	0.232939	4.20418	2.62028e-05	0.00111199
AT1G54000	1467.31	0.979215	0.29823	3.28342	0.00102555	0.0172331
AT3G18290	10937.7	0.978698	0.253088	3.86703	0.000110171	0.00330062
AT5G12470	1281.24	0.978328	0.299727	3.26406	0.00109828	0.0181644
AT5G62960	195.006	0.977752	0.23692	4.12693	3.6764e-05	0.00143415
AT4G35350	586.097	0.977607	0.249324	3.92104	8.81679e-05	0.00281236
AT3G27400	216.962	0.977395	0.293311	3.33228	0.000861386	0.0150397
AT5G18700	1463.06	0.976979	0.262127	3.72712	0.00019368	0.00507795
AT5G11780	97.7536	0.976459	0.265309	3.68046	0.000232815	0.00579654
AT4G14330	668.964	0.974582	0.193984	5.02404	5.05957e-07	5.13334e-05
AT1G07370	397.544	0.974414	0.27345	3.56341	0.000366068	0.00819985
AT4G04840	1432.14	0.972154	0.317142	3.06535	0.00217413	0.0292962
AT4G01730	467.902	0.971309	0.22799	4.26032	2.04134e-05	0.000924808
AT3G01410	143.447	0.97102	0.288485	3.36593	0.00076286	0.013788
AT2G25060	832.303	0.970556	0.210111	4.61926	3.85108e-06	0.000245361
AT1G72250	758.173	0.96948	0.209205	4.6341	3.58485e-06	0.000230836
AT2G46735	319.536	0.968758	0.275979	3.51026	0.000447663	0.00949888
AT1G32100	303.594	0.968031	0.196239	4.93293	8.10069e-07	7.58168e-05
AT5G06150	927.439	0.967934	0.196265	4.93178	8.14856e-07	7.59703e-05
AT3G59220	424.732	0.967678	0.225053	4.29978	1.70967e-05	0.000811069
AT1G68780	818.843	0.96507	0.27316	3.53299	0.000410886	0.00893845
AT4G31805	183.1	0.963054	0.325143	2.96194	0.00305707	0.0369464
AT5G50890	187.635	0.961489	0.297715	3.22956	0.0012398	0.0199318
AT4G17390	4305.03	0.96138	0.250882	3.83201	0.000127103	0.00370671
AT1G35530	227.108	0.959624	0.262985	3.64897	0.000263295	0.00636019
AT1G54010	2062.04	0.959092	0.298621	3.21173	0.00131937	0.020891
AT5G53450	8727.73	0.958805	0.258557	3.70829	0.00020866	0.00532612
AT1G73630	319.259	0.958658	0.338835	2.82928	0.00466531	0.0497413
AT1G76310	455.591	0.956152	0.197328	4.84549	1.26298e-06	0.000106633
AT5G01370	286.388	0.955976	0.29099	3.28525	0.00101892	0.0171695
AT5G56980	690.876	0.955918	0.258072	3.70407	0.000212165	0.00539847
AT5G40390	1033.53	0.955406	0.299371	3.19138	0.00141594	0.0220393
AT3G11550	89.4137	0.9551	0.312709	3.05428	0.00225601	0.0302141
AT1G67360	427.569	0.951866	0.336173	2.83148	0.00463334	0.0495928
AT4G12620	399.346	0.951201	0.239058	3.97895	6.92192e-05	0.00232467
AT1G01900	248.338	0.951128	0.264349	3.598	0.000320673	0.00743832
AT5G38610	80.6363	0.951021	0.318927	2.98194	0.00286426	0.0353262
AT2G32560	928.328	0.949005	0.297376	3.19126	0.00141653	0.0220393
AT2G07721	344.644	0.946715	0.247849	3.81973	0.0001336	0.00384053
AT2G18020	7199.53	0.94651	0.329628	2.87145	0.00408598	0.0455359
AT5G54970	221.615	0.943306	0.308094	3.06174	0.00220052	0.0296352
AT2G42610	478.956	0.942319	0.28875	3.26344	0.00110067	0.0181802
AT4G00430	3573.18	0.942088	0.3063	3.0757	0.00210008	0.0285718
AT1G30380	23822.1	0.93946	0.273277	3.43775	0.000586563	0.0114593
AT3G48540	82.1363	0.938167	0.3206	2.92629	0.00343035	0.0399771
AT1G04520	661.901	0.936486	0.330383	2.83455	0.00458905	0.0493155
AT5G42180	283.931	0.936169	0.279366	3.35105	0.000805056	0.0143149
AT1G06360	781.607	0.935119	0.239545	3.90373	9.47198e-05	0.00295359
AT3G55750	5733.99	0.93497	0.237233	3.94115	8.10923e-05	0.002639
AT3G48160	166.489	0.934724	0.259259	3.60536	0.000311716	0.00725145
AT1G70340	162.878	0.934337	0.251334	3.71751	0.000201199	0.00517397
AT2G22610	914.736	0.9342	0.226908	4.11709	3.83692e-05	0.00147532
AT1G58400	285.307	0.930945	0.309575	3.00717	0.00263689	0.0336006
AT3G25670	177.226	0.930889	0.317295	2.93383	0.00334812	0.039267
AT5G20180	539.604	0.930163	0.21121	4.40397	1.06286e-05	0.000556722
AT1G80370	240.141	0.927926	0.23266	3.98834	6.65368e-05	0.00224972
AT4G36240	154.89	0.927007	0.319087	2.90519	0.00367033	0.0420235
AT5G57070	211.405	0.926492	0.223692	4.14183	3.44551e-05	0.00136168
AT3G06035	341.215	0.925593	0.316279	2.9265	0.00342794	0.0399744
AT1G70700	2221.24	0.923898	0.242221	3.81428	0.000136583	0.0039123
AT3G05910	2685.94	0.923647	0.325745	2.83549	0.00457551	0.0492796
AT4G29700	780.567	0.923543	0.288236	3.20412	0.00135475	0.0213254
AT1G72730	611.56	0.921664	0.213591	4.3151	1.59533e-05	0.000764336
AT2G43040	272.375	0.921608	0.259128	3.55658	0.000375715	0.00834445
AT3G51720	631.313	0.920657	0.235725	3.90563	9.39784e-05	0.00294166
AT4G01430	229.311	0.9202	0.324211	2.83827	0.00453581	0.049005
AT3G17680	253.357	0.919287	0.203322	4.52134	6.14501e-06	0.000354984
AT1G58270	2882.31	0.918216	0.244806	3.7508	0.000176274	0.00470875
AT1G73690	120.193	0.916516	0.255644	3.58513	0.00033691	0.00769547
AT4G05190	806.707	0.915819	0.187537	4.8834	1.04271e-06	9.25678e-05
AT5G23910	735.305	0.913898	0.254942	3.58473	0.000337424	0.00769547
AT1G77090	1462.42	0.913499	0.269787	3.386	0.000709204	0.0131598
AT1G70710	1085.56	0.912295	0.225834	4.03967	5.35265e-05	0.00190658
AT3G12870	182.661	0.911904	0.287834	3.16816	0.00153405	0.0231373
AT2G37790	392.994	0.910988	0.218314	4.17283	3.00833e-05	0.00123111
AT2G36145	1665.92	0.910552	0.269415	3.37973	0.000725561	0.0133436
AT3G23890	2238.55	0.909651	0.231165	3.93508	8.31693e-05	0.00269569
AT3G17360	888.979	0.908894	0.203647	4.46307	8.07924e-06	0.00044238
AT1G76540	527.177	0.908162	0.215317	4.21779	2.46705e-05	0.00106569
AT4G14310	799.85	0.907963	0.21567	4.20996	2.55419e-05	0.00108968
AT5G05240	366.68	0.907431	0.2597	3.49415	0.00047557	0.00989964
AT1G56580	3452.7	0.907257	0.237578	3.81878	0.000134113	0.00385068
AT5G60020	140.366	0.907193	0.320902	2.82701	0.00469847	0.0499219
AT5G11510	611.992	0.90289	0.19828	4.55361	5.27329e-06	0.000314658
AT5G55830	174.513	0.902692	0.288095	3.13331	0.00172844	0.0250822
AT4G21270	538.146	0.901241	0.231398	3.89477	9.82924e-05	0.00303826
AT3G55130	1394.01	0.89997	0.295814	3.04235	0.00234736	0.0310075
AT3G54820	275.423	0.899523	0.237775	3.78308	0.000154902	0.0042714
AT3G15020	373.68	0.898161	0.221772	4.04993	5.12338e-05	0.00185201
AT1G29980	505.531	0.897121	0.21404	4.19136	2.77284e-05	0.00116149
AT1G72500	1758.52	0.895897	0.257123	3.48431	0.000493416	0.0101573
AT1G75690	2356.97	0.894721	0.273058	3.27667	0.0010504	0.0175772
ATCG01200	941.498	0.893699	0.244438	3.65614	0.000256039	0.00623872
AT3G16780	1709.18	0.892928	0.184798	4.83192	1.35223e-06	0.000112984
AT3G15550	572.665	0.892639	0.252614	3.53361	0.000409919	0.00893371
AT3G09070	210.013	0.890949	0.313988	2.83752	0.00454649	0.0490632
AT4G15910	1524.76	0.889782	0.265334	3.35344	0.00079814	0.0142444
AT5G10080	173.46	0.889565	0.241094	3.6897	0.000224521	0.00562981
AT1G18080	6912.54	0.886637	0.268938	3.29681	0.000977879	0.0166288
AT1G63090	2118.29	0.886393	0.243573	3.63913	0.000273562	0.00655978
AT3G61990	845.021	0.886027	0.252021	3.51569	0.000438609	0.00936435
AT3G62020	192.13	0.885947	0.268188	3.30345	0.000955016	0.0163552
AT3G25290	203.344	0.884499	0.245933	3.5965	0.000322527	0.00747415
AT3G57060	785.325	0.884414	0.187418	4.71893	2.37093e-06	0.000168139
AT3G50970	858.711	0.883336	0.212097	4.16476	3.11676e-05	0.00126226
AT3G25110	502.46	0.882326	0.250091	3.52803	0.000418671	0.00902179
AT1G19850	1194.47	0.881559	0.235031	3.75082	0.000176259	0.00470875
AT3G19050	1955.13	0.879103	0.243117	3.61597	0.000299228	0.0070082
AT3G10720	1864.01	0.878927	0.303956	2.89162	0.00383255	0.0432654
AT2G07774	336.323	0.878556	0.234186	3.75154	0.000175753	0.00470875
AT1G20610	455.499	0.87816	0.235153	3.73441	0.000188153	0.00494676
AT3G46320	468.911	0.877379	0.235744	3.72175	0.000197851	0.00513158
AT1G18540	11328.7	0.87662	0.185749	4.71937	2.36576e-06	0.000168139
AT1G07410	94.2978	0.876524	0.303882	2.88443	0.00392129	0.0440847
AT2G47500	1214.31	0.876052	0.169701	5.16232	2.43909e-07	2.90131e-05
AT3G18730	279.16	0.875526	0.291469	3.00384	0.002666	0.0338473
AT3G19470	140.636	0.875095	0.268788	3.2557	0.00113112	0.0185551
AT1G17190	948.756	0.874155	0.245079	3.56682	0.000361334	0.00813152
AT3G10910	176.077	0.874133	0.243285	3.59304	0.000326848	0.00754988
AT3G19590	498.174	0.872767	0.182042	4.79432	1.63224e-06	0.000131819
AT3G63200	513.268	0.871192	0.294988	2.95332	0.00314378	0.0376552
AT3G44320	377.054	0.869635	0.221362	3.92857	8.54537e-05	0.0027476
AT5G51600	854.447	0.869361	0.190924	4.55344	5.27752e-06	0.000314658
AT3G06030	380.119	0.868493	0.235498	3.6879	0.000226114	0.00565799
AT1G09200	2149.7	0.868235	0.293609	2.95711	0.00310535	0.0373894
AT4G18490	146.962	0.86793	0.265466	3.26946	0.00107752	0.0178946
AT1G12900	31641.2	0.867762	0.278546	3.11533	0.0018374	0.0261911
AT2G47630	562.567	0.866904	0.207864	4.17054	3.0388e-05	0.00123949
AT2G07734	3090.62	0.865234	0.210959	4.10144	4.10588e-05	0.00155261
AT2G07787	331.565	0.865135	0.278847	3.10254	0.00191865	0.0269829
AT5G52540	385.26	0.865087	0.24545	3.52449	0.000424306	0.0091073
AT3G56100	158.48	0.864066	0.298199	2.89762	0.00376007	0.0427268
AT2G20635	275.974	0.863472	0.255379	3.38115	0.000721844	0.0133409
AT4G38660	334.196	0.862079	0.251807	3.42357	0.000618045	0.0119011
AT1G30750	191.107	0.861492	0.227394	3.78854	0.000151536	0.00421076
AT2G40960	268.74	0.857818	0.246543	3.47939	0.00050256	0.0102321
AT4G19230	324.312	0.85769	0.196056	4.37472	1.21586e-05	0.000614211
AT3G61630	795.819	0.857192	0.273859	3.13004	0.0017478	0.0252174
AT2G17630	497.509	0.856914	0.273777	3.12998	0.00174821	0.0252174
AT4G25700	1336.83	0.856683	0.280351	3.05576	0.00224494	0.0301158
AT3G45010	1507.08	0.855001	0.249058	3.43294	0.000597071	0.0116083
AT4G05520	580.29	0.854711	0.214393	3.98666	6.70109e-05	0.00225993
AT3G10610	1423.38	0.85455	0.195276	4.37611	1.20817e-05	0.000611607
AT2G28950	2313.78	0.853296	0.273496	3.11995	0.00180879	0.0258903
AT5G45280	762.586	0.852601	0.21831	3.90546	9.40473e-05	0.00294166
AT5G24280	1076.12	0.852082	0.192326	4.43041	9.40559e-06	0.000499158
AT5G62550	885.361	0.851483	0.247456	3.44094	0.000579694	0.0113804
AT1G73370	542.425	0.851133	0.222386	3.82728	0.000129567	0.00375139
AT2G37170	3783.07	0.849962	0.253681	3.35051	0.000806623	0.0143217
AT4G35250	3749.16	0.84735	0.264233	3.20683	0.00134206	0.0211947
AT2G18100	106.422	0.845251	0.278996	3.02961	0.00244867	0.0319094
AT4G00810	2049.78	0.844738	0.176245	4.79299	1.64317e-06	0.000132259
AT1G04700	228.535	0.844325	0.274137	3.07993	0.00207046	0.0283582
AT3G63480	151.965	0.843587	0.271017	3.11267	0.00185402	0.0263192
AT3G06325	7500.42	0.841998	0.255168	3.29978	0.000967607	0.0165006
AT5G67150	461.007	0.840489	0.268436	3.13106	0.00174179	0.0252174
AT5G03170	220.026	0.839565	0.250563	3.35072	0.00080603	0.0143217
AT5G05600	997.29	0.839124	0.187095	4.48501	7.29121e-06	0.00040567
AT5G67510	1473.37	0.838767	0.2279	3.68042	0.000232851	0.00579654
AT3G30122	191.257	0.837228	0.2131	3.9288	8.53713e-05	0.0027476
AT3G56370	2684.09	0.836834	0.209134	4.00143	6.29599e-05	0.00216228
AT1G75280	4282.35	0.835104	0.265653	3.1436	0.00166886	0.0245
AT1G41830	1744.53	0.834139	0.267743	3.11544	0.00183669	0.0261911
AT2G32590	292.431	0.83405	0.217234	3.8394	0.000123336	0.00361431
AT1G78060	1123.76	0.833322	0.26397	3.15688	0.00159465	0.023748
AT4G23800	1963.6	0.830852	0.209134	3.97282	7.10256e-05	0.00237542
AT2G47260	312.089	0.829561	0.247248	3.35517	0.000793158	0.0141832
AT3G04120	24112.2	0.828381	0.20858	3.97153	7.14114e-05	0.00238259
AT3G26480	85.6085	0.827715	0.284549	2.90886	0.00362743	0.0417302
AT3G04770	239.227	0.827413	0.252837	3.27252	0.00106593	0.0177511
AT3G20370	2778.82	0.826264	0.290478	2.84449	0.00444819	0.0485142
AT3G16450	2499.84	0.825245	0.281852	2.92794	0.00341213	0.0398417
AT5G67330	2537.66	0.822	0.232575	3.53435	0.000408787	0.00893371
AT4G31700	12506	0.82177	0.177197	4.6376	3.52477e-06	0.000228797
AT4G21820	421.257	0.820512	0.258884	3.16942	0.00152742	0.0231094
AT5G65360	2037.04	0.819022	0.270077	3.03255	0.00242495	0.0316515
AT3G55060	288.998	0.813798	0.240381	3.38545	0.000710618	0.0131691
AT3G09200	15738	0.812173	0.23008	3.52996	0.000415629	0.00897693
AT5G23530	225.252	0.808467	0.254702	3.17416	0.00150268	0.0228727
AT3G07110	3991.53	0.807087	0.161433	4.99953	5.74704e-07	5.71086e-05
AT5G61170	2937.77	0.806913	0.166573	4.84419	1.27129e-06	0.000106961
AT2G36620	2515.48	0.806269	0.206395	3.90645	9.36634e-05	0.00293949
AT1G65900	283.415	0.805986	0.220575	3.65403	0.000258156	0.00627132
AT2G31390	1923.7	0.803608	0.251096	3.2004	0.00137238	0.0215187
AT1G78120	378.369	0.803423	0.216496	3.71103	0.000206416	0.00528561
AT5G27250	169.922	0.802198	0.259109	3.09599	0.0019616	0.0274229
AT1G17480	148.092	0.8015	0.267066	3.00113	0.00268977	0.0340765
AT5G44560	579.7	0.800908	0.225218	3.55615	0.000376324	0.00834445
AT2G07690	652.846	0.799663	0.207847	3.84737	0.000119394	0.00350729
AT5G48880	1057.85	0.798644	0.266947	2.99177	0.00277362	0.0347123
AT1G26330	158.964	0.797193	0.280531	2.84173	0.00448699	0.0487187
AT2G41475	989.476	0.797051	0.270288	2.94889	0.00318916	0.0379353
AT2G20450	1386.3	0.796447	0.187926	4.23809	2.25434e-05	0.000987942
AT4G11080	683.934	0.795353	0.193112	4.11861	3.81163e-05	0.00147356
AT5G62410	1201.35	0.794809	0.240575	3.30379	0.000953867	0.0163471
AT1G78050	464.658	0.792608	0.280148	2.82925	0.00466576	0.0497413
AT1G73640	127.805	0.792223	0.24585	3.22238	0.0012713	0.0203165
AT4G23500	468.242	0.789232	0.267359	2.95195	0.00315771	0.0377098
AT5G02870	11144.1	0.789165	0.158121	4.99089	6.01005e-07	5.89107e-05
AT1G70370	2953.98	0.786438	0.238578	3.29635	0.000979485	0.0166444
AT5G20160	2041.06	0.784487	0.175208	4.47747	7.55334e-06	0.000418327
AT5G53120	793.87	0.782956	0.250913	3.12043	0.00180588	0.0258639
AT3G21770	1451.26	0.7811	0.271318	2.87891	0.0039905	0.0447322
AT3G14060	168.723	0.778635	0.262038	2.97146	0.00296391	0.0361183
AT5G47700	3062.93	0.778003	0.251708	3.09089	0.00199555	0.0277093
AT1G79530	1631.36	0.775891	0.208296	3.72494	0.00019536	0.00509984
AT1G59540	585.588	0.773663	0.21163	3.65574	0.000256444	0.00623887
AT3G22760	390.039	0.772989	0.250917	3.08066	0.00206545	0.0283056
AT3G18710	467.001	0.771571	0.246468	3.13051	0.00174502	0.0252174
AT1G59970	142.553	0.770962	0.257164	2.99794	0.0027181	0.0343111
AT2G27710	2893.57	0.769105	0.208992	3.68006	0.000233175	0.00579838
AT3G53100	468.609	0.767773	0.241252	3.18246	0.00146032	0.0224887
AT4G30110	359.962	0.767469	0.271535	2.82641	0.00470726	0.0499851
AT4G15890	208.952	0.767466	0.259932	2.95257	0.00315144	0.0376908
AT1G07070	552.448	0.76729	0.219703	3.4924	0.000478698	0.00994352
AT4G13170	1045.59	0.766989	0.164894	4.65142	3.29658e-06	0.000218688
AT3G18130	1727	0.766867	0.197925	3.87452	0.000106834	0.00322869
AT4G36130	3293	0.765643	0.213798	3.58116	0.000342076	0.00776325
AT3G17820	1611.45	0.764988	0.25434	3.00773	0.00263204	0.0335601
AT5G44490	176.818	0.764638	0.241279	3.1691	0.0015291	0.0231203
AT1G20060	215.352	0.764368	0.261913	2.9184	0.00351833	0.0408056
AT4G16720	5280.86	0.761966	0.252227	3.02096	0.00251978	0.0326073
AT4G32470	2083.64	0.760747	0.202021	3.76568	0.000166098	0.00450143
AT1G64900	1555.81	0.760546	0.2496	3.04705	0.00231096	0.0307409
AT1G30690	3244.45	0.7597	0.236147	3.21706	0.00129509	0.0205606
AT3G14210	15801.1	0.758719	0.234637	3.23359	0.00122246	0.0197449
AT5G12080	760.568	0.757168	0.209028	3.62232	0.00029197	0.00689743
AT1G48630	1567.86	0.756041	0.197884	3.82063	0.000133113	0.00383109
AT3G48187	330.745	0.754978	0.224085	3.36916	0.000753977	0.0136684
AT1G30510	1426.97	0.75496	0.232645	3.24512	0.00117401	0.0191159
AT1G18880	708.071	0.754678	0.192057	3.92946	8.51386e-05	0.00274478
AT1G23800	523.227	0.751956	0.255748	2.94023	0.00327973	0.0386927
AT1G02335	335.937	0.751326	0.225136	3.33721	0.000846237	0.0148828
AT4G18100	13843.5	0.751238	0.172466	4.35587	1.32538e-05	0.000659873
AT1G45130	1131.07	0.751025	0.223982	3.35306	0.000799226	0.0142533
AT1G52300	8716.79	0.750444	0.163893	4.57885	4.67537e-06	0.000285813
AT5G58330	8514.5	0.74934	0.222285	3.37107	0.000748769	0.0136046
AT5G45720	202.507	0.748375	0.253855	2.94804	0.00319794	0.0379937
AT2G36200	821.491	0.747655	0.225035	3.32239	0.000892487	0.0154708
AT1G50490	925.928	0.746107	0.208189	3.58379	0.000338644	0.00771388
AT3G61490	274.89	0.746032	0.219364	3.40088	0.000671694	0.0125969
AT1G14320	9595.54	0.745912	0.18069	4.12813	3.65722e-05	0.00142898
AT1G11420	163.5	0.745198	0.244587	3.04677	0.00231317	0.0307409
AT2G27840	1559.7	0.744373	0.239032	3.11412	0.00184495	0.0262439
AT5G60390	48583.7	0.743858	0.235486	3.15882	0.00158408	0.0236482
AT3G57030	798.647	0.741654	0.259382	2.85931	0.00424561	0.0468234
AT3G05330	486.191	0.740911	0.240741	3.07763	0.00208656	0.0284978
AT2G34480	9529.71	0.739036	0.168528	4.38525	1.15855e-05	0.000591448
AT4G15230	410.979	0.73902	0.247247	2.98899	0.00279901	0.034821
AT5G59870	1534.47	0.73879	0.172964	4.27135	1.9429e-05	0.000897041
AT4G25890	870.902	0.737718	0.223507	3.30065	0.000964606	0.016461
AT3G52580	1748.53	0.737335	0.153994	4.78809	1.6838e-06	0.000134054
AT3G08590	2842.59	0.73723	0.1651	4.46536	7.99326e-06	0.000438667
AT1G31290	319.363	0.736571	0.227621	3.23595	0.00121238	0.0196215
AT5G17420	366.684	0.73625	0.260414	2.82723	0.00469529	0.0499219
AT3G58650	584.713	0.735257	0.230906	3.18423	0.00145142	0.0223802
AT3G48425	261.469	0.734805	0.231113	3.17942	0.00147572	0.0226525
AT2G45890	204.419	0.733843	0.236811	3.09886	0.00194267	0.0272255
AT2G37420	789.571	0.7337	0.207618	3.5339	0.000409483	0.00893371
AT5G23400	584.689	0.733656	0.206611	3.55091	0.000383903	0.00848134
AT4G31250	278.661	0.73357	0.235828	3.11061	0.00186699	0.0264102
AT3G57150	2155.7	0.728763	0.205374	3.54846	0.000387494	0.00854367
AT3G01330	174.597	0.728468	0.236587	3.07907	0.0020765	0.0283926
AT1G20510	848.708	0.728332	0.231771	3.14246	0.00167535	0.0245478
AT5G35450	649.239	0.728253	0.239338	3.04278	0.002344	0.0309955
AT5G15050	485.936	0.728057	0.248645	2.9281	0.00341038	0.0398406
AT2G37620	544.409	0.727584	0.25211	2.88598	0.003902	0.0439261
AT2G27970	393.616	0.727366	0.213232	3.41115	0.000646897	0.01229
AT2G26800	1791.69	0.726737	0.256544	2.8328	0.00461419	0.0494975
AT5G02050	1261.73	0.724318	0.15872	4.56348	5.03116e-06	0.000302961
AT1G70600	2823.05	0.723397	0.143877	5.02789	4.9591e-07	5.05263e-05
AT3G56340	2517.72	0.722604	0.192118	3.76125	0.000169067	0.00455633
AT5G55820	825.657	0.722287	0.223624	3.22991	0.00123828	0.0199206
AT2G16270	909.322	0.721229	0.205463	3.51027	0.000447658	0.00949888
AT2G18980	599.745	0.720791	0.244047	2.95349	0.00314206	0.0376532
AT3G04840	12444.5	0.720348	0.16964	4.24634	2.17294e-05	0.000961627
AT3G53880	285.464	0.719077	0.219584	3.27472	0.00105766	0.0176621
AT1G23290	4064.59	0.718764	0.135558	5.30227	1.1437e-07	1.53428e-05
AT1G76200	1193.42	0.718537	0.159985	4.49128	7.07958e-06	0.000397559
AT5G59850	4411.83	0.718254	0.186134	3.8588	0.000113946	0.00337187
AT5G35460	1689.22	0.717884	0.250485	2.86598	0.00415721	0.0460978
AT3G53870	6174.24	0.713325	0.165092	4.32076	1.55491e-05	0.000750928
AT2G07775	295.566	0.712692	0.20111	3.5438	0.000394406	0.0086816
AT4G34870	14474.9	0.710899	0.170142	4.17826	2.93744e-05	0.00120835
AT4G25050	12164.7	0.710687	0.239165	2.97153	0.00296318	0.0361183
AT4G37750	858.23	0.710014	0.187044	3.79598	0.000147059	0.00413874
AT1G47210	817.118	0.706258	0.218756	3.22852	0.00124432	0.0199687
AT3G53750	696.025	0.705874	0.212927	3.31509	0.000916124	0.0157674
AT4G10480	4716.29	0.704248	0.178104	3.95414	7.6809e-05	0.00252341
AT2G16586	2192.51	0.703612	0.213018	3.30307	0.000956331	0.0163661
AT4G15000	7990.67	0.702331	0.151997	4.62068	3.8249e-06	0.000244338
AT2G33400	357.849	0.702232	0.244118	2.87661	0.0040197	0.0449162
AT4G22890	13352.6	0.701822	0.241571	2.90524	0.00366975	0.0420235
AT2G40510	1491.75	0.700328	0.247732	2.82696	0.00469923	0.0499219
AT5G07810	299.988	0.699949	0.229721	3.04695	0.00231173	0.0307409
AT1G28400	4418.71	0.699608	0.206216	3.39261	0.000692314	0.0129191
AT1G80690	272.935	0.698584	0.209584	3.33319	0.000858556	0.015012
AT5G13520	524.436	0.698423	0.230124	3.03498	0.00240553	0.031449
AT5G10390	535.135	0.697889	0.246645	2.82953	0.00466168	0.0497413
AT5G63380	789.359	0.697835	0.234545	2.97527	0.00292731	0.0358629
AT5G66390	522.909	0.696424	0.199706	3.48724	0.000488024	0.0100807
AT1G14980	2271.51	0.696037	0.238658	2.91646	0.00354027	0.0409616
AT1G41880	4789.45	0.695755	0.22397	3.10646	0.00189341	0.0266746
AT3G49910	11216.1	0.694927	0.235242	2.95409	0.00313589	0.037598
AT2G04780	1168.8	0.694472	0.201045	3.45432	0.000551692	0.0109564
AT5G60200	521.139	0.693216	0.227575	3.0461	0.00231828	0.0307777
AT3G48930	5840.08	0.692609	0.186404	3.71564	0.000202694	0.00520686
AT5G20540	247.384	0.692314	0.219092	3.15992	0.00157812	0.0235955
AT3G09630	9204.35	0.690326	0.172178	4.00938	6.08793e-05	0.00210911
AT2G19730	5660.47	0.690019	0.148417	4.64918	3.33265e-06	0.000220475
AT1G35780	1039.63	0.688365	0.170008	4.04902	5.14321e-05	0.00185363
AT3G22890	8563.82	0.688167	0.23925	2.87634	0.00402312	0.0449335
AT1G61590	328.581	0.688002	0.199065	3.45616	0.000547924	0.0109164
AT2G47610	9730.12	0.688	0.152771	4.50346	6.6855e-06	0.000378955
AT4G33400	736.473	0.687573	0.216132	3.18126	0.00146634	0.0225527
AT1G15570	432.045	0.687271	0.210264	3.26861	0.00108078	0.0179262
AT5G28750	2257.94	0.687173	0.243013	2.82773	0.00468799	0.0498902
AT2G41050	202.893	0.686659	0.237374	2.89273	0.00381914	0.0431341
AT1G01690	260.572	0.685529	0.202794	3.38042	0.000723756	0.0133409
AT4G18730	5664.45	0.685413	0.235378	2.91197	0.00359159	0.0414165
AT5G19760	5923.49	0.685325	0.229837	2.98178	0.00286577	0.0353262
AT3G63140	4560.65	0.683859	0.199119	3.43442	0.000593818	0.0115636
AT5G39850	567.61	0.681844	0.201845	3.37806	0.000729994	0.0133742
AT3G54750	884.162	0.681621	0.221797	3.07318	0.00211791	0.0287465
AT1G62950	278.308	0.679062	0.229117	2.96381	0.00303852	0.0368329
AT3G52910	248.844	0.67752	0.238264	2.84357	0.00446114	0.0486001
AT3G53430	6119.4	0.677468	0.198116	3.41955	0.000627253	0.0120304
AT5G57290	2337.66	0.676618	0.238884	2.83241	0.0046199	0.0495148
AT5G46690	444.346	0.675117	0.216891	3.11271	0.00185381	0.0263192
AT2G05920	3866.64	0.673736	0.219334	3.07173	0.00212819	0.0288543
AT2G16440	652.306	0.669345	0.198647	3.36952	0.000752993	0.0136608
AT4G34730	1102.13	0.666249	0.220516	3.02133	0.00251669	0.032595
AT3G53900	616.35	0.664625	0.191003	3.47965	0.000502074	0.0102321
AT1G72370	11176.1	0.664325	0.192043	3.45926	0.00054167	0.0108365
AT4G09320	8527.37	0.661899	0.228671	2.89455	0.00379701	0.0429646
AT3G05590	9565.49	0.660212	0.151321	4.36299	1.28295e-05	0.000642733
AT5G45775	3881.14	0.659645	0.164865	4.00113	6.30407e-05	0.00216228
AT3G17390	24699.9	0.658817	0.208484	3.16004	0.00157747	0.0235955
AT5G27850	14772.2	0.657714	0.137028	4.79983	1.58799e-06	0.000129108
AT3G14220	1283.03	0.656724	0.231307	2.83918	0.00452294	0.0489098
AT1G49580	898.469	0.656227	0.185351	3.54045	0.000399445	0.00875264
AT1G08380	28824.5	0.653174	0.228925	2.85322	0.00432781	0.0475232
AT2G32060	2960.67	0.649689	0.162254	4.00415	6.22421e-05	0.00214262
AT5G15520	460.925	0.648651	0.194387	3.33691	0.00084714	0.0148878
AT5G39740	14466.6	0.646152	0.174232	3.70857	0.000208434	0.00532598
AT3G28900	2534.93	0.64516	0.163484	3.94631	7.9365e-05	0.00259327
AT4G20940	839.072	0.644574	0.201119	3.20494	0.00135089	0.0213063
AT1G17430	284.067	0.644178	0.20729	3.10761	0.00188608	0.0266023
AT1G57660	3612.91	0.640436	0.210036	3.04918	0.0022947	0.0306133
AT2G35190	732.233	0.639096	0.20956	3.0497	0.00229071	0.030577
AT3G03060	340.919	0.638736	0.196749	3.24646	0.00116851	0.0190649
AT3G11250	1289.97	0.637598	0.169358	3.76479	0.000166687	0.00450868
AT2G28000	18966.8	0.637119	0.204119	3.12132	0.00180045	0.0258321
AT2G01250	12974.9	0.632719	0.146119	4.33016	1.49e-05	0.000724099
AT3G20260	685.571	0.632358	0.182604	3.463	0.00053419	0.0107263
AT1G66250	193.424	0.628193	0.21585	2.91032	0.00361064	0.0415568
AT2G37060	350.49	0.627392	0.209835	2.98994	0.00279036	0.0347526
AT4G21850	580.693	0.626001	0.196468	3.18627	0.00144121	0.0222797
AT2G35810	495.062	0.625783	0.215286	2.90676	0.00365197	0.0419126
AT5G63310	2117.67	0.625307	0.181099	3.45284	0.000554716	0.0109973
AT3G49010	8451.75	0.625055	0.136107	4.59237	4.38246e-06	0.000272039
AT5G02960	14875.5	0.624145	0.165146	3.77936	0.000157235	0.00432431
AT2G29550	3895.02	0.623711	0.187452	3.32731	0.000876893	0.0152773
AT1G52100	666.295	0.62043	0.2156	2.87769	0.00400604	0.0448196
AT2G29890	912.391	0.617682	0.179112	3.44858	0.000563549	0.0111267
AT1G04480	3073.3	0.615611	0.176762	3.48271	0.000496365	0.010166
AT5G43330	790.477	0.615184	0.162493	3.78591	0.000153147	0.0042383
AT5G58420	4867.38	0.615025	0.19555	3.1451	0.0016603	0.0244162
AT3G62250	11285.8	0.614241	0.163254	3.76248	0.000168236	0.00454405
AT1G22780	5336.82	0.610533	0.134643	4.53446	5.77506e-06	0.000338472
AT5G59970	782.104	0.608949	0.169857	3.58507	0.000336986	0.00769547
AT2G34560	1572.26	0.608914	0.174995	3.47962	0.00050213	0.0102321
AT4G18780	508.92	0.607861	0.209561	2.90064	0.00372404	0.0424563
AT2G37270	3667.41	0.607782	0.157226	3.86565	0.000110793	0.00330694
AT1G12000	2861.09	0.607761	0.211117	2.87878	0.00399212	0.0447322
AT4G14200	725.323	0.605955	0.19331	3.13462	0.00172076	0.0250158
AT1G32220	1254.28	0.605274	0.179607	3.37	0.000751695	0.0136475
AT5G15090	4631.18	0.600462	0.172901	3.47286	0.000514938	0.0103965
AT5G51750	2984.43	0.599992	0.189953	3.15863	0.00158512	0.0236482
AT1G04270	12936.4	0.599805	0.148336	4.04355	5.2647e-05	0.00188336
AT2G33620	430.896	0.599747	0.209422	2.86382	0.00418564	0.0463202
AT3G47370	2321.41	0.599668	0.17217	3.483	0.000495822	0.010166
AT4G39860	562.935	0.596736	0.189284	3.15259	0.0016183	0.0239855
AT3G16080	2568.42	0.596329	0.196325	3.03747	0.00238577	0.0312075
AT2G07779	605.578	0.59507	0.184719	3.22148	0.00127531	0.0203535
AT3G05560	4647.39	0.594952	0.186704	3.1866	0.00143955	0.0222682
AT4G36180	810.976	0.59421	0.19871	2.99033	0.00278672	0.0347526
AT2G23350	4364.7	0.59213	0.180866	3.27386	0.0010609	0.0176917
AT5G04800	2539.88	0.590537	0.183207	3.22332	0.00126712	0.0202705
AT5G27120	2939.34	0.584216	0.187146	3.12172	0.00179801	0.0258124
AT2G31610	5677.98	0.580642	0.168792	3.43999	0.00058173	0.0114111
AT5G20720	13603.2	0.580294	0.187302	3.09818	0.00194716	0.0272726
AT1G56110	3878.63	0.5795	0.169674	3.41538	0.00063694	0.0121574
AT2G44160	5989.41	0.578198	0.204397	2.8288	0.00467232	0.0497674
AT3G21055	11143.4	0.57474	0.202683	2.83566	0.00457306	0.0492752
AT5G44030	699.543	0.570684	0.200996	2.83929	0.00452145	0.0489098
AT5G17870	4352.76	0.569594	0.180769	3.15096	0.00162737	0.0240638
ATMG00990	512.699	0.567901	0.176589	3.21596	0.00130011	0.0206266
AT2G21580	3514.62	0.566095	0.173626	3.26043	0.00111242	0.0183231
AT1G27400	3480.64	0.562209	0.188583	2.98123	0.00287091	0.0353693
AT2G01530	1079.13	0.556366	0.188224	2.95587	0.00311788	0.0374486
AT1G67430	9883.79	0.552387	0.182493	3.02689	0.00247083	0.0321288
AT5G26000	65677.6	0.551504	0.163418	3.37481	0.000738657	0.0134716
AT2G44120	6561.15	0.54619	0.13932	3.92041	8.83996e-05	0.00281236
AT3G52590	12818.6	0.54579	0.159707	3.41745	0.000632098	0.0120849
AT5G65470	2706.96	0.545551	0.156941	3.47615	0.000508662	0.0102956
AT1G72450	3275.45	0.544371	0.158901	3.42585	0.000612886	0.0118395
AT3G04400	9972.15	0.543773	0.148876	3.65253	0.000259665	0.00629619
AT2G17360	6169.4	0.542573	0.172648	3.14265	0.00167427	0.0245468
AT1G79550	10314.3	0.53637	0.186871	2.87028	0.00410112	0.0456358
AT5G50370	610.856	0.532983	0.165093	3.22838	0.00124493	0.0199687
AT1G60710	2690.64	0.531874	0.15065	3.53053	0.000414722	0.00897693
AT2G27720	5310.03	0.53167	0.151842	3.50146	0.000462722	0.00971596
AT1G53670	3449.6	0.529158	0.179591	2.94645	0.00321442	0.0381043
AT5G15490	1724.84	0.5273	0.17833	2.95688	0.00310765	0.0373894
AT3G62870	10244.4	0.526593	0.153097	3.4396	0.000582584	0.0114185
AT2G44040	988.286	0.524823	0.181146	2.89723	0.00376468	0.0427437
AT5G07090	9595.38	0.524152	0.164609	3.18423	0.00145142	0.0223802
AT3G18410	1456.02	0.517116	0.162744	3.17747	0.00148564	0.0226905
AT5G16130	7141.88	0.512007	0.160349	3.19308	0.00140765	0.0219435
AT1G73920	3708.12	0.506831	0.157436	3.21929	0.00128508	0.0204419
AT3G25520	18867.5	0.506579	0.156083	3.24557	0.00117216	0.0190986
AT5G10920	1838.92	0.499885	0.143774	3.47689	0.000507268	0.0102921
AT5G63950	1073.14	0.498709	0.168423	2.96104	0.00306598	0.0370357
AT4G00100	5202.36	0.49821	0.150076	3.31971	0.000901101	0.0155643
AT1G48830	4143.53	0.497832	0.142323	3.49791	0.000468924	0.00981238
AT3G27830	4246.24	0.494207	0.168918	2.92572	0.00343655	0.0400108
AT5G57040	3981.61	0.486557	0.171884	2.83073	0.00464425	0.0496478
AT2G19760	2837.6	0.48504	0.164395	2.95045	0.00317314	0.0377819
AT4G34700	2796.2	0.482797	0.13966	3.45694	0.000546353	0.0108941
AT5G37510	6955.17	0.482043	0.167908	2.87087	0.00409342	0.0455922
AT2G47110	5937	0.481778	0.153097	3.14689	0.00165017	0.0242967
AT1G47260	3863.96	0.477012	0.160154	2.97845	0.00289711	0.0356557
AT4G02930	2603.11	0.472125	0.15797	2.98871	0.00280156	0.0348323
AT4G33680	3988.72	0.469681	0.158482	2.96361	0.00304049	0.0368383
AT5G47880	2057.66	0.455858	0.160938	2.83251	0.00461835	0.0495148
AT3G44890	6054.4	0.45515	0.145005	3.13885	0.00169614	0.0247922
AT3G25220	1624.11	0.453433	0.149146	3.04018	0.00236435	0.0310789
AT5G67590	2988.71	0.451093	0.151611	2.97533	0.00292673	0.0358629
AT1G67250	846.77	0.444551	0.153275	2.90035	0.0037275	0.0424565
AT1G34030	4326.1	0.436363	0.141354	3.08702	0.00202172	0.0279453
AT3G01280	5563.6	0.426704	0.132573	3.21863	0.00128807	0.020476
AT4G39200	8394.88	0.400974	0.136043	2.9474	0.00320458	0.0380302

## Sheet: upregulated genes GO terms
Results of GO term enrichment analysis (padj < 0.05, enrichment >2, intersection_size > 10) for nol12 upregulated genes.
source	term_name	term_id	adjusted_p_value	negative_log10_of_adjusted_p_value	term_size	query_size	intersection_size	effective_domain_size	enrichment
GO:MF	water channel activity	GO:0015250	5.01718e-05	4.29954	28	1181	11	21313	7.08972
GO:MF	water transmembrane transporter activity	GO:0005372	5.01718e-05	4.29954	28	1181	11	21313	7.08972
GO:BP	mitotic cytokinesis	GO:0000281	0.00251031	2.60027	37	1243	11	23191	5.54676
GO:BP	S-glycoside biosynthetic process	GO:0016144	0.0251111	1.60013	46	1243	11	23191	4.46152
GO:BP	glucosinolate biosynthetic process	GO:0019761	0.0251111	1.60013	46	1243	11	23191	4.46152
GO:BP	glycosinolate biosynthetic process	GO:0019758	0.0251111	1.60013	46	1243	11	23191	4.46152
GO:BP	ribosomal large subunit assembly	GO:0000027	0.0312071	1.50575	47	1243	11	23191	4.3666
GO:BP	fluid transport	GO:0042044	0.000575288	3.24011	39	1243	12	23191	5.7407
GO:BP	water transport	GO:0006833	0.000575288	3.24011	39	1243	12	23191	5.7407
GO:MF	xyloglucan:xyloglucosyl transferase activity	GO:0016762	3.41566e-06	5.46653	33	1181	13	21313	7.10926
GO:CC	DNA packaging complex	GO:0044815	0.0194269	1.7116	68	1171	13	20918	3.41506
GO:BP	cytokinesis by cell plate formation	GO:0000911	0.0214208	1.66916	62	1243	13	23191	3.91201
GO:MF	aspartyl esterase activity	GO:0045330	0.0260395	1.58437	67	1181	13	21313	3.50157
GO:CC	kinesin complex	GO:0005871	6.60574e-08	7.18008	31	1171	14	20918	8.06733
GO:MF	cyclin-dependent protein serine/threonine kinase regulator activity	GO:0016538	0.000224953	3.64791	52	1181	14	21313	4.85869
GO:BP	cytoskeleton-dependent cytokinesis	GO:0061640	0.000536444	3.27048	53	1243	14	23191	4.92834
GO:BP	regulation of cyclin-dependent protein serine/threonine kinase activity	GO:0000079	0.0108107	1.96614	67	1243	14	23191	3.89854
GO:BP	regulation of cyclin-dependent protein kinase activity	GO:1904029	0.0108107	1.96614	67	1243	14	23191	3.89854
GO:BP	xyloglucan metabolic process	GO:0010411	0.000580964	3.23585	61	1243	15	23191	4.58786
GO:CC	cyclin-dependent protein kinase holoenzyme complex	GO:0000307	4.43513e-05	4.35309	62	1171	16	20918	4.6099
GO:BP	regulation of mitotic cell cycle	GO:0007346	0.0225337	1.64717	90	1243	16	23191	3.31685
GO:CC	microtubule associated complex	GO:0005875	3.0651e-05	4.51356	68	1171	17	20918	4.46584
GO:CC	serine/threonine protein kinase complex	GO:1902554	0.000303949	3.5172	79	1171	17	20918	3.84402
GO:CC	protein kinase complex	GO:1902911	0.0014476	2.83935	88	1171	17	20918	3.45088
GO:BP	hydrogen peroxide catabolic process	GO:0042744	0.0152896	1.8156	97	1243	17	23191	3.26983
GO:BP	translational elongation	GO:0006414	0.0175862	1.75483	98	1243	17	23191	3.23647
GO:BP	ribosome assembly	GO:0042255	0.00434686	2.36182	98	1243	18	23191	3.42685
GO:BP	pectin catabolic process	GO:0045490	0.0058533	2.2326	100	1243	18	23191	3.35831
GO:BP	hemicellulose metabolic process	GO:0010410	0.0294579	1.5308	112	1243	18	23191	2.99849
GO:CC	phragmoplast	GO:0009524	0.000286995	3.54213	96	1171	19	20918	3.53546
GO:MF	protein kinase regulator activity	GO:0019887	0.00175162	2.75656	105	1181	19	21313	3.26557
GO:MF	kinase regulator activity	GO:0019207	0.0040564	2.39186	111	1181	19	21313	3.08905
GO:BP	glucosinolate metabolic process	GO:0019760	0.00537605	2.26954	119	1243	20	23191	3.13568
GO:BP	glycosinolate metabolic process	GO:0019757	0.00537605	2.26954	119	1243	20	23191	3.13568
GO:BP	S-glycoside metabolic process	GO:0016143	0.00537605	2.26954	119	1243	20	23191	3.13568
GO:CC	spindle	GO:0005819	7.90964e-05	4.10184	106	1171	21	20918	3.53897
GO:BP	mitotic cell cycle phase transition	GO:0044772	7.78556e-07	6.10871	87	1243	22	23191	4.71793
GO:BP	ribosomal large subunit biogenesis	GO:0042273	0.000155522	3.80821	114	1243	22	23191	3.60053
GO:BP	regulation of cell cycle process	GO:0010564	0.012872	1.89035	147	1243	22	23191	2.79225
GO:MF	ATP-dependent microtubule motor activity	GO:1990939	2.9711e-11	10.5271	62	1181	23	21313	6.6947
GO:BP	cell cycle phase transition	GO:0044770	2.01924e-05	4.69481	111	1243	23	23191	3.86592
GO:CC	secretory vesicle	GO:0099503	0.02278	1.64245	173	1171	23	20918	2.3749
GO:BP	meiotic cell cycle process	GO:1903046	0.029537	1.52963	166	1243	23	23191	2.58504
GO:MF	microtubule motor activity	GO:0003777	4.23233e-12	11.3734	63	1181	24	21313	6.87488
GO:BP	microtubule-based movement	GO:0007018	1.29359e-11	10.8882	65	1243	24	23191	6.88884
GO:BP	cytokinesis	GO:0000910	1.007e-06	5.99697	104	1243	24	23191	4.30553
GO:BP	regulation of protein phosphorylation	GO:0001932	0.00780253	2.10776	164	1243	24	23191	2.73033
GO:BP	regulation of phosphorylation	GO:0042325	0.0215256	1.66704	174	1243	24	23191	2.57342
GO:MF	motor activity	GO:0003774	2.44759e-09	8.61126	88	1181	25	21313	5.12687
GO:BP	movement of cell or subcellular component	GO:0006928	2.48945e-09	8.6039	87	1243	25	23191	5.36129
GO:MF	oxidoreductase activity. acting on paired donors. with incorporation or reduction of molecular oxygen. NAD(P)H as one donor. and incorporation of one atom of oxygen	GO:0016709	0.000330371	3.481	151	1181	25	21313	2.98784
GO:BP	microtubule cytoskeleton organization	GO:0000226	0.0156843	1.80453	182	1243	25	23191	2.56281
GO:BP	regulation of transferase activity	GO:0051338	0.0172577	1.76302	183	1243	25	23191	2.54881
GO:BP	polysaccharide catabolic process	GO:0000272	0.0300914	1.52156	189	1243	25	23191	2.46789
GO:BP	pigment metabolic process	GO:0042440	0.0310955	1.5073	201	1243	26	23191	2.41338
GO:MF	rRNA binding	GO:0019843	8.49332e-06	5.07092	144	1181	27	21313	3.38373
GO:BP	secondary metabolite biosynthetic process	GO:0044550	0.000253808	3.59549	166	1243	27	23191	3.03462
GO:MF	glucosyltransferase activity	GO:0046527	0.000891657	3.0498	180	1181	27	21313	2.70699
GO:BP	meiotic cell cycle	GO:0051321	0.0110209	1.95778	201	1243	27	23191	2.5062
GO:BP	nuclear division	GO:0000280	0.00582796	2.23448	217	1243	29	23191	2.49337
GO:BP	response to wounding	GO:0009611	0.00913164	2.03945	222	1243	29	23191	2.43721
GO:BP	cytoplasmic translation	GO:0002181	2.51809e-11	10.5989	106	1243	30	23191	5.28036
GO:BP	cellular glucan metabolic process	GO:0006073	0.0315211	1.5014	249	1243	30	23191	2.24787
GO:BP	glucan metabolic process	GO:0044042	0.0494338	1.30598	255	1243	30	23191	2.19497
GO:BP	detoxification	GO:0098754	0.00584022	2.23357	252	1243	32	23191	2.36918
GO:BP	response to jasmonic acid	GO:0009753	4.98652e-06	5.3022	196	1243	33	23191	3.14128
GO:BP	response to fatty acid	GO:0070542	8.38579e-06	5.07646	200	1243	33	23191	3.07845
GO:BP	response to toxic substance	GO:0009636	0.0197845	1.70368	292	1243	34	23191	2.17242
GO:MF	nucleoside-triphosphatase activity	GO:0017111	0.00430322	2.36621	300	1181	36	21313	2.16559
GO:BP	cytoskeleton organization	GO:0007010	0.0210987	1.67575	318	1243	36	23191	2.11214
GO:BP	carbohydrate catabolic process	GO:0016052	0.00191946	2.71682	298	1243	37	23191	2.31651
GO:CC	cytosolic small ribosomal subunit	GO:0022627	9.74623e-18	17.0112	113	1171	38	20918	6.00715
GO:CC	plant-type cell wall	GO:0009505	9.72201e-07	6.01224	237	1171	38	20918	2.86417
GO:CC	small ribosomal subunit	GO:0015935	6.91074e-14	13.1605	150	1171	39	20918	4.64447
GO:MF	microtubule binding	GO:0008017	6.34197e-12	11.1978	169	1181	39	21313	4.16459
GO:MF	tubulin binding	GO:0015631	1.18718e-10	9.92548	184	1181	39	21313	3.82509
GO:BP	regulation of cell cycle	GO:0051726	3.04381e-06	5.51658	275	1243	41	23191	2.78163
GO:MF	pyrophosphatase activity	GO:0016462	0.0048186	2.31708	363	1181	41	21313	2.03832
GO:BP	microtubule-based process	GO:0007017	1.71032e-08	7.76692	243	1243	42	23191	3.22472
GO:MF	monooxygenase activity	GO:0004497	0.000172916	3.76216	330	1181	42	21313	2.29684
GO:MF	heme binding	GO:0020037	0.0015732	2.80322	396	1181	45	21313	2.05075
GO:MF	oxidoreductase activity. acting on paired donors. with incorporation or reduction of molecular oxygen	GO:0016705	0.00218786	2.65998	401	1181	45	21313	2.02518
GO:CC	polysomal ribosome	GO:0042788	3.10191e-29	28.5084	98	1171	46	20918	8.38484
GO:CC	polysome	GO:0005844	6.49339e-27	26.1875	108	1171	46	20918	7.60847
GO:CC	microtubule	GO:0005874	4.97411e-11	10.3033	242	1171	46	20918	3.39552
GO:MF	cytoskeletal protein binding	GO:0008092	1.25004e-06	5.90308	321	1181	46	21313	2.58611
GO:BP	mitotic cell cycle process	GO:1903047	1.20118e-11	10.9204	242	1243	47	23191	3.62352
GO:CC	polymeric cytoskeletal fiber	GO:0099513	5.64946e-11	10.248	252	1171	47	20918	3.33166
GO:CC	supramolecular polymer	GO:0099081	5.64946e-11	10.248	252	1171	47	20918	3.33166
GO:CC	supramolecular fiber	GO:0099512	5.64946e-11	10.248	252	1171	47	20918	3.33166
GO:MF	tetrapyrrole binding	GO:0046906	0.000626666	3.20296	432	1181	49	21313	2.04695
GO:CC	microtubule cytoskeleton	GO:0015630	4.41385e-10	9.35518	305	1171	51	20918	2.98699
GO:CC	supramolecular complex	GO:0099080	3.1401e-07	6.50306	364	1171	51	20918	2.50283
GO:BP	secondary metabolic process	GO:0019748	6.96687e-07	6.15696	371	1243	51	23191	2.56475
GO:BP	mitotic cell cycle	GO:0000278	2.05253e-12	11.6877	296	1243	54	23191	3.40369
GO:BP	response to oxidative stress	GO:0006979	8.55037e-05	4.06802	465	1243	54	23191	2.16665
GO:BP	polysaccharide metabolic process	GO:0005976	0.00060238	3.22013	494	1243	54	23191	2.03946
GO:CC	cytosolic large ribosomal subunit	GO:0022625	4.33924e-33	32.3626	147	1171	59	20918	7.16965
GO:CC	cytoskeleton	GO:0005856	1.10798e-07	6.95547	442	1171	59	20918	2.38448
GO:BP	cell wall organization	GO:0071555	0.000143002	3.84466	536	1243	59	23191	2.05369
GO:CC	large ribosomal subunit	GO:0015934	3.94788e-27	26.4036	195	1171	61	20918	5.58803
GO:BP	cell division	GO:0051301	9.86147e-14	13.0061	453	1243	72	23191	2.9654
GO:BP	cell cycle process	GO:0022402	9.34103e-14	13.0296	484	1243	75	23191	2.89111
GO:CC	apoplast	GO:0048046	9.35844e-17	16.0288	463	1171	79	20918	3.04796
GO:BP	cell cycle	GO:0007049	2.31723e-15	14.635	690	1243	97	23191	2.62284
GO:CC	ribosomal subunit	GO:0044391	4.44661e-42	41.352	345	1171	100	20918	5.17779
GO:MF	structural constituent of ribosome	GO:0003735	1.36816e-37	36.8639	423	1181	105	21313	4.47965
GO:CC	cytosolic ribosome	GO:0022626	4.88898e-52	51.3108	326	1171	108	20918	5.91792
GO:MF	structural molecule activity	GO:0005198	1.28091e-30	29.8925	545	1181	110	21313	3.64243
GO:CC	ribonucleoprotein complex	GO:1990904	7.48475e-20	19.1258	785	1171	116	20918	2.63968
GO:CC	ribosome	GO:0005840	1.05387e-36	35.9772	528	1171	117	20918	3.95836
GO:CC	cell wall	GO:0005618	5.45563e-21	20.2632	793	1171	119	20918	2.68063
GO:BP	translation	GO:0006412	9.10858e-19	18.0405	860	1243	119	23191	2.58165
GO:BP	peptide biosynthetic process	GO:0043043	1.48233e-18	17.8291	865	1243	119	23191	2.56672
GO:CC	external encapsulating structure	GO:0030312	1.4813e-20	19.8294	813	1171	120	20918	2.63666
GO:CC	plasmodesma	GO:0009506	2.10273e-14	13.6772	967	1171	120	20918	2.21676
GO:CC	anchoring junction	GO:0070161	2.10273e-14	13.6772	967	1171	120	20918	2.21676
GO:CC	cell-cell junction	GO:0005911	2.10273e-14	13.6772	967	1171	120	20918	2.21676
GO:CC	symplast	GO:0055044	2.27559e-14	13.6429	968	1171	120	20918	2.21447
GO:CC	cell junction	GO:0030054	2.66394e-14	13.5745	970	1171	120	20918	2.2099
GO:BP	amide biosynthetic process	GO:0043604	9.98864e-17	16.0005	934	1243	121	23191	2.41706
GO:MF	mRNA binding	GO:0003729	1.35887e-13	12.8668	1030	1181	123	21313	2.15508
GO:BP	peptide metabolic process	GO:0006518	1.30278e-18	17.8851	968	1243	128	23191	2.46708
GO:BP	cellular amide metabolic process	GO:0043603	1.25401e-15	14.9017	1086	1243	131	23191	2.25056
GO:BP	obsolete oxidation-reduction process	GO:0055114	2.90858e-12	11.5363	1274	1243	137	23191	2.00632
GO:CC	intracellular non-membrane-bounded organelle	GO:0043232	1.5804e-24	23.8012	1916	1171	222	20918	2.06976
GO:CC	non-membrane-bounded organelle	GO:0043228	1.5804e-24	23.8012	1916	1171	222	20918	2.06976

## Sheet: downregulated genes
Genes with downregulated expression in nol12 (padj <0.05).
gene	baseMean	log2FoldChange	lfcSE	stat	pvalue	padj
AT5G33251	76.6713	-9.72455	1.29815	-7.49108	6.8311e-14	6.34426e-11
AT3G46120	28.2897	-8.2865	1.46334	-5.66272	1.48989e-08	2.81642e-06
AT5G38260	50.7937	-8.16466	1.38003	-5.91627	3.29315e-09	7.72035e-07
AT3G60950	695.408	-8.16216	0.681481	-11.9771	4.68504e-33	3.77099e-29
AT5G28000	90.9864	-8.14672	1.23923	-6.57405	4.89658e-11	1.90706e-08
AT2G01550	19.6898	-7.76329	1.56167	-4.97114	6.65594e-07	6.35261e-05
AT3G62475	18.5843	-7.67983	1.46163	-5.2543	1.48586e-07	1.94995e-05
AT3G31990	15.4507	-7.41406	1.47728	-5.01873	5.20143e-07	5.25519e-05
AT1G12940	13.5213	-7.22035	1.57984	-4.57032	4.86982e-06	0.000293979
AT1G63070	12.2726	-7.08203	1.52009	-4.65896	3.17813e-06	0.000212803
AT5G32460	43.686	-7.03211	1.27111	-5.53226	3.16132e-08	5.37581e-06
AT1G66990	11.7276	-7.01566	1.51387	-4.63425	3.58231e-06	0.000230836
AT5G35796	10.9503	-6.91778	1.81611	-3.80913	0.000139458	0.00397109
AT3G28510	10.8588	-6.90618	1.55035	-4.45461	8.40476e-06	0.000457094
AT1G63320	9.08249	-6.64648	1.48067	-4.48882	7.1618e-06	0.000401244
AT4G31970	291.141	-6.63789	1.28643	-5.15992	2.47054e-07	2.92432e-05
AT3G44660	8.78791	-6.60057	1.52924	-4.31625	1.58705e-05	0.000761881
AT1G51915	8.78808	-6.60017	1.66256	-3.96989	7.19066e-05	0.00239164
AT1G14550	15.5699	-6.45044	1.52611	-4.22671	2.37129e-05	0.00102985
AT1G02440	7.4482	-6.36146	1.82825	-3.47953	0.000502292	0.0102321
AT3G45060	51.9553	-6.34665	1.01917	-6.22725	4.74697e-10	1.45095e-07
AT5G15420	7.15919	-6.30419	1.68672	-3.73754	0.000185828	0.0049094
AT1G74190	6.72877	-6.21578	1.78634	-3.47961	0.00050214	0.0102321
AT3G61030	79.4448	-6.1363	0.838305	-7.31989	2.48178e-13	1.76257e-10
AT4G28420	71.0282	-6.09254	0.916523	-6.64745	2.98208e-11	1.22048e-08
AT3G48640	5.61562	-5.95491	1.70275	-3.49724	0.000470099	0.00981962
AT5G38910	5.50329	-5.9261	2.08852	-2.83747	0.00454729	0.0490632
AT1G26390	269.197	-5.80075	1.30851	-4.43311	9.28828e-06	0.000494018
AT1G10588	4.87872	-5.74989	1.74537	-3.29437	0.00098644	0.0167272
AT3G06437	4.50645	-5.63632	1.77374	-3.17765	0.00148476	0.0226905
AT1G60020	8.63448	-5.58485	1.5982	-3.49446	0.000475022	0.00989964
AT2G07630	4.34169	-5.58237	1.95011	-2.8626	0.00420184	0.0464569
AT3G44490	14.7524	-5.52269	1.50423	-3.67144	0.000241187	0.00594057
AT1G49800	4.12242	-5.50919	1.83838	-2.99676	0.00272863	0.0343629
AT1G14540	240.461	-5.48435	1.64228	-3.33947	0.000839373	0.0147728
AT1G56360	7.42376	-5.36647	1.74824	-3.06964	0.00214314	0.029008
AT2G19500	12.6161	-5.25997	1.25664	-4.18574	2.84238e-05	0.0011793
AT5G47260	42.2657	-5.20436	0.858828	-6.05984	1.36259e-09	3.50026e-07
AT1G26410	107.207	-5.20132	0.863738	-6.02187	1.72413e-09	4.29201e-07
AT5G27010	170.471	-5.16958	0.761087	-6.79237	1.1031e-11	5.1224e-09
AT4G25580	102.433	-5.09181	0.969678	-5.25103	1.51248e-07	1.96354e-05
AT5G44440	11.6702	-5.08784	1.70323	-2.98717	0.00281571	0.0349379
AT5G36240	32.6836	-5.02964	1.00339	-5.01265	5.36854e-07	5.40142e-05
AT3G46190	5.75403	-4.99169	1.62101	-3.07937	0.00207438	0.0283904
AT3G13433	34.466	-4.92508	1.27577	-3.86046	0.000113172	0.00335719
AT3G45000	9.97135	-4.91608	1.32806	-3.70169	0.000214166	0.00542837
AT1G69120	5.21781	-4.84102	1.61989	-2.98848	0.0028037	0.0348323
AT1G67270	13.8263	-4.76273	1.21872	-3.90797	9.30747e-05	0.0029264
AT1G02450	47.2069	-4.74153	1.10878	-4.27636	1.89977e-05	0.000885595
AT5G40990	12.8559	-4.72761	1.49006	-3.17276	0.00150995	0.0229169
AT4G12500	286.391	-4.63837	0.589835	-7.86384	3.72536e-15	4.28364e-12
AT3G58290	4.36841	-4.57613	1.60933	-2.8435	0.0044621	0.0486001
AT5G15725	7.66577	-4.52639	1.384	-3.27051	0.00107355	0.0178532
AT5G25180	37.2674	-4.46577	0.758664	-5.88636	3.94802e-09	9.16662e-07
AT2G30750	792.668	-4.4248	0.654449	-6.76111	1.36938e-11	6.23894e-09
AT1G58320	18.9013	-4.41535	1.11838	-3.948	7.88077e-05	0.00257855
AT1G51913	16.0578	-4.32303	1.31689	-3.28275	0.00102801	0.0172625
AT5G37950	6.38547	-4.2517	1.42202	-2.98991	0.00279063	0.0347526
AT2G29100	38.8489	-4.24904	0.949468	-4.47518	7.63455e-06	0.000421857
AT4G03460	83.7528	-4.24806	0.571827	-7.42893	1.09483e-13	9.44173e-11
AT1G67980	196.586	-4.18524	0.734185	-5.70053	1.19432e-08	2.38342e-06
AT3G14225	9.88476	-4.14116	1.26475	-3.27428	0.0010593	0.0176773
AT4G12490	904.795	-3.98308	0.598634	-6.65362	2.85975e-11	1.19059e-08
AT2G43620	881.149	-3.97722	0.429261	-9.26527	1.9459e-20	3.91565e-17
AT1G54040	1057.65	-3.97226	0.402843	-9.86055	6.17074e-23	2.73718e-19
AT5G37490	8.11643	-3.96776	1.25436	-3.16316	0.00156065	0.0234437
AT1G04163	13.311	-3.88061	0.99825	-3.88741	0.000101319	0.00311662
AT1G80555	29.3228	-3.83944	0.833775	-4.60488	4.12698e-06	0.000259962
AT5G44585	352.696	-3.82635	0.622666	-6.1451	7.9911e-10	2.19274e-07
AT3G05540	7.27769	-3.78868	1.21548	-3.11704	0.00182679	0.0261169
AT1G65200	135.144	-3.78066	0.676443	-5.58903	2.2834e-08	4.05422e-06
AT4G11170	192.31	-3.75899	0.710831	-5.28816	1.23552e-07	1.63924e-05
AT5G48400	145.938	-3.67946	0.731797	-5.02797	4.95687e-07	5.05263e-05
AT1G26380	456.3	-3.62761	0.611067	-5.93653	2.91122e-09	6.89188e-07
AT5G38250	28.3092	-3.60829	0.957719	-3.76759	0.000164833	0.00448229
AT1G04133	12.3609	-3.58325	1.21602	-2.94671	0.00321174	0.0380913
AT1G58807	20.1485	-3.54949	1.03437	-3.43155	0.000600152	0.0116494
AT1G02580	19.0466	-3.54942	0.847876	-4.18625	2.83597e-05	0.00117866
AT3G57460	11.6995	-3.52012	1.21128	-2.90612	0.00365937	0.0419577
AT2G19190	2001.39	-3.50227	0.56153	-6.23701	4.46006e-10	1.38073e-07
AT5G48100	8.185	-3.4933	1.07565	-3.24763	0.00116372	0.0190124
AT1G65481	65.5864	-3.46987	0.829267	-4.18427	2.86088e-05	0.00118488
AT4G23150	30.0125	-3.44872	0.840558	-4.10289	4.08018e-05	0.00155156
AT5G24110	102.333	-3.42518	0.709179	-4.82979	1.3668e-06	0.000113807
AT1G58983	12.314	-3.3929	1.11282	-3.04891	0.00229671	0.0306232
AT5G26690	18.6097	-3.37952	1.05849	-3.19277	0.00140917	0.0219531
AT1G51538	36.8075	-3.30234	0.684138	-4.82701	1.386e-06	0.00011501
AT1G61440	52.268	-3.28093	0.626037	-5.24079	1.59892e-07	2.03206e-05
AT1G08630	1791.23	-3.27513	0.941435	-3.47887	0.000503532	0.0102433
AT4G26050	24.92	-3.26196	0.672168	-4.85289	1.21672e-06	0.000103817
AT1G10070	3630.77	-3.24771	1.08405	-2.9959	0.00273634	0.0344317
AT5G11210	92.1451	-3.23942	0.666356	-4.8614	1.16558e-06	0.000101242
AT5G01900	11.0806	-3.22159	1.1271	-2.85831	0.00425906	0.0469391
AT1G59670	20.9194	-3.21415	1.09555	-2.93381	0.00334827	0.039267
AT1G26420	332.545	-3.20456	0.572976	-5.59283	2.23396e-08	3.9958e-06
AT1G63330	17.8068	-3.18636	1.08549	-2.9354	0.00333116	0.0391043
AT1G53080	16.4063	-3.16013	0.729804	-4.33011	1.49036e-05	0.000724099
AT4G10500	24.1064	-3.10273	1.08721	-2.85384	0.00431942	0.0474725
AT2G43000	64.232	-3.09511	0.878767	-3.52211	0.000428126	0.00918037
AT1G18970	67.8774	-3.04951	0.674843	-4.51884	6.21786e-06	0.000356634
AT1G66700	167.657	-3.04644	0.703678	-4.3293	1.49581e-05	0.000725286
AT5G39580	1253.25	-3.02977	0.459715	-6.59054	4.38217e-11	1.73469e-08
AT2G32470	16.0026	-3.02535	0.948369	-3.19006	0.00142244	0.0220886
AT2G47880	26.3761	-3.01855	0.760958	-3.96678	7.28509e-05	0.00240955
AT4G37770	66.0566	-3.01598	0.817742	-3.68817	0.000225869	0.00565773
AT4G23210	390.586	-2.95475	0.51618	-5.72426	1.03888e-08	2.10805e-06
AT3G09400	155.107	-2.93724	0.616023	-4.76806	1.86009e-06	0.000142072
AT4G23280	40.8621	-2.93046	1.00954	-2.90278	0.0036987	0.0422082
AT1G30560	76.8153	-2.89851	0.682376	-4.24768	2.15999e-05	0.000958771
AT5G48430	99.42	-2.89437	0.609842	-4.74609	2.07381e-06	0.000152208
AT5G36800	9.73568	-2.88395	0.955478	-3.01834	0.00254167	0.0327485
AT4G04990	29.0236	-2.88132	0.960809	-2.99885	0.00270999	0.0342607
AT1G66110	20.978	-2.87721	0.758807	-3.79176	0.000149586	0.00418062
AT3G46480	19.549	-2.84032	0.861285	-3.29777	0.000974573	0.0166015
AT1G16150	67.3388	-2.769	0.700226	-3.95444	7.67149e-05	0.00252341
AT1G08457	15.4791	-2.75489	0.934377	-2.94838	0.00319448	0.0379799
AT1G29395	247.527	-2.7125	0.721255	-3.7608	0.000169369	0.00455936
AT3G50770	386.499	-2.70551	0.421518	-6.41849	1.37637e-10	4.74789e-08
AT5G24240	444.005	-2.70144	0.49783	-5.42644	5.74902e-08	8.73091e-06
AT2G39200	1418.46	-2.69421	0.587148	-4.58865	4.4612e-06	0.000276217
AT1G13520	64.5995	-2.68059	0.808001	-3.31755	0.000908093	0.0156403
AT4G14400	1478.86	-2.65758	0.520551	-5.10533	3.30209e-07	3.69146e-05
AT4G13700	55.8659	-2.59091	0.558159	-4.64189	3.45244e-06	0.000225337
AT5G25260	97.946	-2.58999	0.627053	-4.13042	3.62106e-05	0.00141714
AT4G14630	266.293	-2.57068	0.72908	-3.52592	0.000422013	0.00906614
AT4G19970	111.205	-2.57045	0.584704	-4.39617	1.10179e-05	0.0005697
AT5G05135	16.8709	-2.56513	0.702777	-3.64998	0.000262256	0.00634539
AT5G44255	35.1874	-2.55982	0.656377	-3.89993	9.62217e-05	0.0029903
AT2G39855	34.7133	-2.54836	0.896009	-2.84412	0.00445342	0.0485493
AT2G39518	502.383	-2.54166	0.484718	-5.24359	1.57483e-07	2.01203e-05
AT3G58780	37.8473	-2.53875	0.53692	-4.72836	2.26336e-06	0.000163144
AT5G36925	46.6938	-2.52936	0.711021	-3.55736	0.000374594	0.00832903
AT1G63390	30.8166	-2.52662	0.676571	-3.73445	0.000188123	0.00494676
AT1G29860	70.3508	-2.51094	0.607189	-4.13536	3.54402e-05	0.00139377
AT4G20000	213.751	-2.5047	0.583292	-4.29408	1.7542e-05	0.000829929
AT1G44130	52.4661	-2.48168	0.741859	-3.34522	0.000822179	0.0145232
AT3G22235	505.943	-2.47656	0.652137	-3.79761	0.000146101	0.00412338
AT1G66930	19.9915	-2.46934	0.811743	-3.04202	0.00234995	0.0310114
AT3G21080	134.583	-2.45388	0.451178	-5.43883	5.36302e-08	8.27211e-06
AT1G65790	152.351	-2.43983	0.511509	-4.76986	1.84351e-06	0.000141879
AT1G51620	143.08	-2.41051	0.547586	-4.40207	1.07225e-05	0.000560423
AT5G05530	23.9422	-2.40874	0.655213	-3.67626	0.000236674	0.00585806
AT5G05340	57.5095	-2.39726	0.709122	-3.3806	0.000723282	0.0133409
AT1G13430	50.0639	-2.38085	0.454993	-5.23272	1.67038e-07	2.11176e-05
AT3G46280	987.087	-2.37131	0.439295	-5.39799	6.73919e-08	9.92264e-06
AT3G10280	15.0167	-2.36672	0.676924	-3.49629	0.000471771	0.00984603
AT1G02920	7714.76	-2.3463	0.535987	-4.37753	1.2003e-05	0.000608902
AT2G40750	205.659	-2.30408	0.500893	-4.59995	4.22589e-06	0.000264359
AT5G09970	68.0823	-2.304	0.660788	-3.48675	0.000488932	0.0100908
AT5G01560	79.6119	-2.30157	0.525445	-4.38023	1.18554e-05	0.000602678
AT3G47480	361.818	-2.30134	0.536935	-4.28607	1.81859e-05	0.000855257
AT2G45135	160.95	-2.30033	0.41052	-5.60346	2.10119e-08	3.78765e-06
AT2G44370	169.337	-2.28552	0.508058	-4.49855	6.842e-06	0.000386014
AT3G18250	89.9424	-2.27409	0.761012	-2.98824	0.00280591	0.0348351
AT3G50470	235.555	-2.27303	0.511236	-4.44614	8.74255e-06	0.000469125
AT1G67810	774.213	-2.26149	0.530639	-4.26181	2.02776e-05	0.000923612
AT3G07105	99.3262	-2.25394	0.671785	-3.35516	0.000793202	0.0141832
AT1G69930	51.1174	-2.20259	0.732583	-3.00661	0.00264179	0.0336452
AT5G64120	9118.6	-2.19466	0.440475	-4.98249	6.27702e-07	6.0872e-05
AT1G21120	264.009	-2.18233	0.596185	-3.6605	0.000251723	0.00615179
AT5G60900	88.8585	-2.18108	0.586338	-3.71983	0.00019936	0.00515412
AT2G06435	13.4027	-2.17516	0.737136	-2.95083	0.00316923	0.0377727
AT1G01190	114.018	-2.17495	0.651987	-3.33588	0.000850287	0.0149106
AT5G44910	200.724	-2.16453	0.336476	-6.43295	1.25152e-10	4.37979e-08
AT3G57700	107.289	-2.14809	0.451199	-4.76085	1.9278e-06	0.000143675
AT1G13470	104.18	-2.14585	0.639588	-3.35505	0.000793501	0.0141832
AT1G19610	214.854	-2.13837	0.533786	-4.00605	6.17433e-05	0.00212988
AT4G23215	96.8685	-2.1367	0.541527	-3.9457	7.95683e-05	0.0025964
AT1G05300	437.027	-2.13249	0.288989	-7.37916	1.59295e-13	1.32638e-10
AT4G40020	40.2352	-2.12688	0.683917	-3.10985	0.00187185	0.0264479
AT1G30720	613.732	-2.12657	0.299639	-7.09712	1.27388e-12	7.1763e-10
AT5G44582	88.9215	-2.12612	0.500777	-4.24565	2.17963e-05	0.000962184
AT2G17740	425.199	-2.11579	0.598837	-3.53316	0.000410623	0.00893845
AT5G24215	209.533	-2.10363	0.498909	-4.21646	2.48165e-05	0.00106627
AT5G45000	68.428	-2.10075	0.510034	-4.11884	3.80784e-05	0.00147356
AT4G39830	130.309	-2.09154	0.501272	-4.17247	3.01315e-05	0.00123111
AT1G52940	104.225	-2.06498	0.529002	-3.90354	9.47956e-05	0.00295359
AT4G23130	239.568	-2.05546	0.655563	-3.13541	0.00171615	0.0249788
AT2G43590	1849.08	-2.04114	0.303436	-6.72677	1.73471e-11	7.75705e-09
AT1G15520	271.053	-2.0293	0.694223	-2.92312	0.0034654	0.0402884
AT5G57550	85.4691	-2.02745	0.666977	-3.03977	0.00236761	0.0310946
AT5G62150	109.725	-2.01676	0.482942	-4.17599	2.96694e-05	0.00121634
AT2G18660	88.9558	-2.00812	0.652576	-3.07722	0.00208942	0.0285047
AT5G51790	324.937	-2.00135	0.639583	-3.12915	0.00175311	0.0252434
AT4G01480	2014.88	-1.99876	0.425167	-4.70111	2.58745e-06	0.000178512
AT5G39160	27.4812	-1.99208	0.592948	-3.35962	0.000780501	0.0140229
AT1G65850	65.1022	-1.98787	0.548349	-3.62519	0.00028875	0.00683573
AT1G57630	193.454	-1.98627	0.579936	-3.42499	0.000614827	0.011858
AT5G60780	27.9586	-1.98292	0.542431	-3.65562	0.000256562	0.00623887
AT5G39000	25.2932	-1.97208	0.662253	-2.97783	0.00290293	0.035691
AT4G14365	718.534	-1.9689	0.552984	-3.56051	0.000370142	0.00827576
AT5G14470	236.23	-1.96458	0.650259	-3.02123	0.00251748	0.032595
AT1G59124	286.133	-1.96233	0.257298	-7.6267	2.40844e-14	2.32626e-11
AT2G36690	525.748	-1.95078	0.376674	-5.17896	2.23122e-07	2.72107e-05
AT3G15518	71.6257	-1.95057	0.53762	-3.62815	0.000285457	0.00676792
AT1G63055	29.7458	-1.93282	0.683669	-2.82714	0.00469662	0.0499219
AT2G43570	204.164	-1.92649	0.618966	-3.11243	0.00185553	0.0263211
AT5G15840	83.0394	-1.9257	0.532128	-3.61886	0.000295907	0.00695741
AT3G61280	190.56	-1.9231	0.484616	-3.9683	7.23858e-05	0.00240096
AT5G35760	25.0941	-1.91932	0.645547	-2.97318	0.00294735	0.036017
AT2G39380	395.566	-1.91542	0.40956	-4.67677	2.91428e-06	0.000198788
AT5G49690	94.7979	-1.91447	0.56931	-3.36279	0.000771586	0.0139041
AT5G39190	197.483	-1.91317	0.261141	-7.32619	2.36788e-13	1.76257e-10
AT1G74590	213.662	-1.90808	0.637842	-2.99146	0.0027765	0.0347123
AT5G03890	29.8379	-1.90705	0.585689	-3.25607	0.00112965	0.0185436
AT1G53990	61.3254	-1.90529	0.606927	-3.13923	0.00169391	0.0247745
AT5G40780	762.849	-1.90345	0.332025	-5.73285	9.87547e-09	2.05572e-06
AT2G18050	1175.84	-1.89872	0.432818	-4.38687	1.14993e-05	0.000588291
AT1G51890	1026.38	-1.8963	0.585655	-3.23791	0.00120407	0.0195001
AT5G50790	51.656	-1.89456	0.553529	-3.42269	0.000620043	0.0119205
AT1G03580	285.866	-1.88083	0.630141	-2.98477	0.00283787	0.0350756
AT1G75945	78.775	-1.88024	0.433119	-4.34117	1.41726e-05	0.000695579
AT3G25882	37.3337	-1.87159	0.620091	-3.01825	0.00254242	0.0327485
AT1G71920	90.9299	-1.87126	0.496759	-3.76693	0.000165268	0.00448397
AT1G50190	37.8106	-1.86827	0.455482	-4.10173	4.10066e-05	0.00155261
AT2G25470	216.921	-1.86433	0.581772	-3.20457	0.00135263	0.0213197
AT4G21380	579.077	-1.8614	0.439076	-4.23936	2.2416e-05	0.000984144
AT2G20142	548.668	-1.84168	0.537672	-3.42528	0.000614161	0.0118546
AT5G38900	308.475	-1.83633	0.626726	-2.93003	0.00338928	0.0396516
AT2G08820	481.941	-1.836	0.589588	-3.11404	0.00184545	0.0262439
AT2G42170	372.913	-1.81407	0.610513	-2.97138	0.00296461	0.0361183
AT3G09922	2260.3	-1.80544	0.454908	-3.96881	7.2232e-05	0.00239916
AT2G18690	2261.34	-1.80009	0.432992	-4.15732	3.22001e-05	0.00129806
AT1G76430	157.248	-1.79994	0.43464	-4.14123	3.45452e-05	0.00136301
AT4G15610	1928.25	-1.79973	0.256937	-7.00457	2.4774e-12	1.32938e-09
AT1G02930	12410.5	-1.798	0.541057	-3.32313	0.000890141	0.0154524
AT4G23170	383.264	-1.79729	0.507414	-3.54206	0.00039701	0.00871083
AT1G07550	24.6854	-1.79652	0.551415	-3.25801	0.00112195	0.0184423
AT2G28710	32.6465	-1.79163	0.603528	-2.96859	0.0029917	0.0364299
AT3G20340	1562.99	-1.78982	0.54426	-3.28853	0.00100712	0.0170182
AT4G18250	284.623	-1.78531	0.522053	-3.41979	0.000626695	0.0120293
AT3G07675	35.2796	-1.76072	0.524452	-3.35725	0.000787214	0.0141225
AT4G36350	293.877	-1.75876	0.263631	-6.67129	2.5357e-11	1.0742e-08
AT1G05700	195.531	-1.75286	0.518479	-3.38078	0.000722795	0.0133409
AT4G23220	172.255	-1.72782	0.499423	-3.45963	0.000540918	0.0108339
AT1G20657	37.4764	-1.72571	0.577282	-2.98937	0.00279556	0.034796
AT1G61560	793.847	-1.72297	0.572219	-3.01104	0.00260355	0.0333878
AT1G65845	910.583	-1.71803	0.449212	-3.82455	0.000131012	0.00378869
AT1G65690	526.96	-1.71739	0.520844	-3.29731	0.000976144	0.016611
AT4G12470	1761.9	-1.71566	0.311575	-5.50641	3.66217e-08	6.02943e-06
AT3G52820	91.6306	-1.70782	0.42007	-4.06556	4.79178e-05	0.001752
AT1G22990	83.756	-1.70077	0.370022	-4.5964	4.29849e-06	0.000268206
AT4G13250	12056.3	-1.69559	0.376469	-4.50392	6.67129e-06	0.000378955
AT3G49160	424.967	-1.69462	0.450688	-3.76006	0.000169871	0.0045678
AT2G28630	3391.08	-1.68982	0.332528	-5.08174	3.73997e-07	4.08639e-05
AT5G57640	57.3248	-1.6897	0.55501	-3.04446	0.00233102	0.0308857
AT5G60265	22.874	-1.68439	0.592023	-2.84514	0.00443919	0.0484598
AT1G21320	276.331	-1.68234	0.414309	-4.06061	4.89453e-05	0.0017819
AT2G05380	7627.01	-1.68123	0.460862	-3.64802	0.000264272	0.006375
AT3G25240	1001.4	-1.66866	0.414543	-4.02529	5.6905e-05	0.0020089
AT5G46050	1062.23	-1.66737	0.390534	-4.26946	1.95949e-05	0.000902975
AT3G60140	221.412	-1.66656	0.552172	-3.01819	0.0025429	0.0327485
AT4G26200	459.693	-1.65775	0.450021	-3.68371	0.000229863	0.00573992
AT5G58660	241.593	-1.65542	0.289011	-5.72788	1.01692e-08	2.09876e-06
AT3G23010	121.409	-1.65461	0.580314	-2.85123	0.00435504	0.04772
AT1G49900	163.941	-1.64808	0.517512	-3.18462	0.00144943	0.0223781
AT1G20860	55.42	-1.64402	0.486836	-3.37696	0.000732921	0.0133973
AT5G43290	62.2891	-1.63606	0.549524	-2.97722	0.00290871	0.0357256
AT3G56710	557.81	-1.63585	0.537643	-3.04264	0.00234517	0.0309955
AT1G36060	799.646	-1.63261	0.408176	-3.99976	6.34055e-05	0.0021717
AT1G56710	61.2033	-1.62719	0.527746	-3.08329	0.00204728	0.0281044
AT2G15830	122.149	-1.62697	0.561136	-2.89942	0.00373853	0.0425622
AT1G27020	9244.9	-1.62526	0.306979	-5.29438	1.19421e-07	1.59319e-05
AT1G14870	1366.98	-1.62149	0.469239	-3.45558	0.00054912	0.0109312
AT1G21250	1270.85	-1.61793	0.503374	-3.21417	0.00130821	0.0207414
AT3G09775	75.487	-1.6158	0.450483	-3.58681	0.000334742	0.00766163
AT5G59680	121.429	-1.61165	0.536427	-3.00442	0.00266088	0.0338348
AT5G02540	701.629	-1.60918	0.322455	-4.99038	6.02598e-07	5.89107e-05
AT1G01560	167.845	-1.60752	0.51853	-3.10016	0.00193419	0.027154
AT4G15990	186.938	-1.59344	0.433953	-3.67193	0.000240727	0.00593963
AT1G29090	86.5398	-1.59067	0.561484	-2.83297	0.00461177	0.0494935
AT5G56300	32.0808	-1.5833	0.534288	-2.96338	0.00304283	0.0368481
AT2G15960	3710.87	-1.58307	0.520695	-3.04031	0.00236333	0.0310789
AT1G72490	151.177	-1.58101	0.441184	-3.58356	0.000338942	0.00771388
AT2G22860	38.7905	-1.57913	0.540329	-2.92254	0.00347193	0.0403449
AT5G43300	303.997	-1.57393	0.393659	-3.99821	6.38241e-05	0.00218295
AT3G55646	74.6311	-1.57371	0.423302	-3.71771	0.000201035	0.00517397
AT2G24000	37.8298	-1.57139	0.526424	-2.98503	0.0028355	0.0350756
AT1G72910	1208.29	-1.57134	0.544935	-2.88354	0.00393235	0.0441854
AT1G10340	211.623	-1.55443	0.37423	-4.15369	3.27159e-05	0.00130793
AT4G30270	21725.9	-1.55391	0.304762	-5.09877	3.41864e-07	3.80415e-05
AT3G11773	33.5508	-1.5446	0.456191	-3.38586	0.000709558	0.0131598
AT1G73010	10620.5	-1.53393	0.46303	-3.31281	0.000923653	0.0158631
AT1G28050	542.888	-1.53311	0.529279	-2.89661	0.00377218	0.0427437
AT4G37220	167.461	-1.52576	0.476777	-3.20015	0.00137356	0.0215233
AT3G58865	46.5549	-1.52335	0.466362	-3.26645	0.00108906	0.0180367
AT4G01700	640.172	-1.50297	0.495353	-3.03415	0.00241218	0.0315189
AT3G01290	9843.14	-1.50047	0.307308	-4.88262	1.04685e-06	9.25941e-05
AT1G49210	188.28	-1.49631	0.451431	-3.31459	0.000917768	0.0157758
AT5G50450	1133.2	-1.4933	0.50747	-2.94265	0.0032542	0.0385192
AT5G05430	42.6278	-1.49323	0.500075	-2.98601	0.00282647	0.0350184
AT2G25780	91.1944	-1.4918	0.409473	-3.64321	0.000269257	0.00647584
AT5G23660	1699.06	-1.4782	0.480353	-3.07732	0.00208873	0.0285047
AT3G16390	131.557	-1.47648	0.379973	-3.88576	0.000102011	0.00312994
AT5G63810	2691.54	-1.47055	0.518288	-2.83733	0.00454932	0.0490632
AT3G16380	67.5821	-1.44959	0.453779	-3.19448	0.00140082	0.0218652
AT4G18170	483.447	-1.43907	0.305036	-4.7177	2.38523e-06	0.00016841
AT2G45130	1421.48	-1.43858	0.476347	-3.02003	0.0025275	0.0326547
AT3G60415	392.843	-1.43391	0.47568	-3.01444	0.00257455	0.0331032
AT3G15620	909.088	-1.42431	0.387097	-3.67946	0.000233725	0.00580037
AT1G05000	2340.86	-1.42006	0.367051	-3.86884	0.000109354	0.00328648
AT3G09390	28568.8	-1.41854	0.477952	-2.96795	0.00299789	0.0364869
AT5G58570	260.542	-1.41671	0.472932	-2.99558	0.00273921	0.0344499
AT3G16660	414.308	-1.41525	0.339838	-4.16447	3.12075e-05	0.00126226
AT1G22900	105.733	-1.41163	0.343821	-4.1057	4.03087e-05	0.00153765
AT2G40300	1273.58	-1.41152	0.250351	-5.63815	1.71885e-08	3.1927e-06
AT4G33050	4633.55	-1.411	0.41391	-3.40895	0.000652145	0.0123509
AT4G24040	516.589	-1.4099	0.335626	-4.20081	2.65963e-05	0.00112473
AT2G31945	182.06	-1.40681	0.411523	-3.41854	0.000629585	0.0120656
AT5G10760	133.813	-1.40475	0.470536	-2.98542	0.00283186	0.0350672
AT2G18680	80.4781	-1.40431	0.484478	-2.89861	0.00374818	0.0426318
AT2G40095	499.128	-1.39862	0.305928	-4.57171	4.83765e-06	0.000292769
AT1G05610	113.028	-1.39353	0.339494	-4.10472	4.04812e-05	0.0015418
AT2G38940	2911.42	-1.38678	0.357638	-3.87762	0.000105484	0.00320492
AT1G74360	639.174	-1.38355	0.454388	-3.04485	0.00232793	0.030869
AT5G01600	8236.07	-1.38335	0.431108	-3.20882	0.00133282	0.0210772
AT3G02800	216.771	-1.38094	0.475646	-2.9033	0.00369254	0.042166
AT2G15880	860.987	-1.37987	0.42019	-3.28391	0.00102376	0.017215
AT1G61360	1033.39	-1.37658	0.35684	-3.85768	0.000114468	0.00338317
AT3G05727	2783.8	-1.36803	0.353989	-3.86462	0.00011126	0.00331269
AT2G46430	723.336	-1.35979	0.472297	-2.87909	0.00398827	0.0447305
AT4G12090	611.747	-1.3573	0.448281	-3.02778	0.00246359	0.0320518
AT1G65250	215.162	-1.35401	0.453876	-2.98321	0.00285246	0.0352139
AT2G43920	992.629	-1.34802	0.313085	-4.3056	1.66532e-05	0.000791582
AT4G26090	519.76	-1.34288	0.35643	-3.76758	0.000164835	0.00448229
AT5G53048	2845.3	-1.32753	0.359997	-3.68762	0.000226362	0.00565835
AT1G75880	613.072	-1.32514	0.303724	-4.36299	1.28296e-05	0.000642733
AT4G15233	1674.12	-1.3129	0.318595	-4.12089	3.7741e-05	0.00146517
AT3G60390	557.234	-1.31234	0.439627	-2.98513	0.00283461	0.0350756
AT5G53110	268.325	-1.31115	0.278105	-4.7146	2.42184e-06	0.00016963
AT5G51720	105.048	-1.30715	0.437715	-2.98631	0.00282371	0.0350021
AT5G16170	94.182	-1.30547	0.399636	-3.26664	0.00108831	0.0180366
AT5G50200	876.724	-1.30299	0.377909	-3.4479	0.000564963	0.0111456
AT5G24200	47.0396	-1.29476	0.423138	-3.0599	0.00221409	0.0297847
AT5G18010	90.512	-1.29476	0.443791	-2.91749	0.00352857	0.0408708
AT1G51850	1344.17	-1.2911	0.442969	-2.91466	0.00356081	0.0410811
AT2G05160	625.908	-1.28548	0.358203	-3.58868	0.00033235	0.00762134
AT5G25250	584.133	-1.28183	0.411329	-3.11631	0.00183132	0.0261507
AT2G11810	3866.04	-1.27904	0.36047	-3.54826	0.000387786	0.00854367
AT4G12480	3609.28	-1.27685	0.368877	-3.46145	0.000537281	0.0107755
AT2G28660	1093.01	-1.26749	0.343366	-3.69137	0.000223052	0.00560462
AT3G02040	7523.62	-1.26424	0.2428	-5.20694	1.9198e-07	2.37731e-05
AT1G17460	465.449	-1.26295	0.434431	-2.90714	0.00364744	0.0419005
AT4G19390	757.363	-1.26132	0.414971	-3.03954	0.00236941	0.0310946
AT2G46940	138.253	-1.25229	0.300498	-4.16739	3.0811e-05	0.00125462
AT2G04160	2763.48	-1.25104	0.293826	-4.25775	2.0649e-05	0.000933361
AT5G17340	132.424	-1.24909	0.405048	-3.08381	0.00204371	0.0280874
AT2G26560	2514.49	-1.24625	0.406314	-3.0672	0.00216078	0.0291651
AT4G22305	193.386	-1.24522	0.408593	-3.04758	0.0023069	0.0307252
AT4G23550	271.475	-1.24447	0.322353	-3.86059	0.000113115	0.00335719
AT3G26500	471.306	-1.24121	0.313569	-3.95835	7.54692e-05	0.00248616
AT4G36410	583.522	-1.24077	0.326377	-3.80165	0.000143737	0.00407373
AT1G61420	288.473	-1.23992	0.241681	-5.13041	2.89109e-07	3.30859e-05
AT1G10060	1217.42	-1.23896	0.295652	-4.19061	2.78209e-05	0.00116149
AT3G03855	411.444	-1.23815	0.293613	-4.21696	2.47623e-05	0.00106584
AT2G34210	294.994	-1.23717	0.30112	-4.10854	3.98168e-05	0.0015237
AT4G04220	257.635	-1.23625	0.431041	-2.86805	0.00413008	0.0458735
AT2G30670	71.032	-1.23532	0.400228	-3.08654	0.00202503	0.0279453
AT3G51910	1103.55	-1.23231	0.42272	-2.9152	0.00355461	0.0410685
AT4G38540	2915.98	-1.22765	0.383118	-3.20435	0.00135367	0.0213224
AT5G01732	185.707	-1.22535	0.422457	-2.90054	0.00372526	0.0424563
AT2G05520	1160.65	-1.22169	0.348953	-3.501	0.000463509	0.00972403
AT1G52200	4190.65	-1.22048	0.287555	-4.24434	2.19236e-05	0.000966039
AT4G24120	1936.7	-1.21857	0.171418	-7.10875	1.17101e-12	6.89668e-10
AT5G17170	4050.56	-1.21698	0.310371	-3.92106	8.81618e-05	0.00281236
AT5G09300	198.325	-1.21678	0.360939	-3.37116	0.000748523	0.0136046
AT3G26580	2676.62	-1.21557	0.35969	-3.37948	0.000726221	0.0133456
AT5G41080	10378.5	-1.21398	0.247845	-4.89813	9.67534e-07	8.7831e-05
AT5G26340	4236.09	-1.20517	0.410461	-2.93613	0.0033234	0.0390322
AT1G53340	85.9011	-1.20282	0.391006	-3.07622	0.00209645	0.0285683
AT5G03545	18875.9	-1.20177	0.244083	-4.9236	8.49645e-07	7.8009e-05
AT2G44480	284.99	-1.19913	0.39975	-2.99971	0.00270236	0.0342001
AT4G04960	534.367	-1.19686	0.298335	-4.01181	6.02538e-05	0.00209345
AT3G04070	1755.85	-1.195	0.293827	-4.06702	4.76179e-05	0.001752
AT4G02520	10075.6	-1.18625	0.19253	-6.16139	7.21087e-10	2.02466e-07
AT3G53720	1447.47	-1.18552	0.26288	-4.50975	6.49033e-06	0.000371379
AT5G64110	906.219	-1.18333	0.306906	-3.85568	0.000115408	0.00340681
AT1G11340	386.526	-1.17896	0.301012	-3.91664	8.97899e-05	0.00284909
AT3G04530	207.64	-1.17838	0.299519	-3.93424	8.34592e-05	0.00270146
AT1G18390	1181.79	-1.17649	0.29328	-4.01148	6.03405e-05	0.00209345
AT2G17730	410.103	-1.1745	0.286295	-4.10242	4.08859e-05	0.00155231
AT3G08720	2511.45	-1.17414	0.377	-3.11443	0.00184301	0.0262401
AT5G24060	1058.98	-1.17061	0.306376	-3.82084	0.000132997	0.00383109
AT1G11170	331.948	-1.16764	0.356293	-3.2772	0.00104844	0.0175573
AT1G48370	933.686	-1.16755	0.325213	-3.59011	0.000330537	0.00759917
AT3G15630	5638.09	-1.16311	0.396564	-2.93298	0.00335725	0.0393341
AT2G39210	1305.66	-1.16229	0.395473	-2.93898	0.00329291	0.0387306
AT1G53920	368.669	-1.15765	0.3075	-3.76471	0.000166739	0.00450868
AT5G20150	31770.6	-1.15682	0.374432	-3.08953	0.00200476	0.0277753
AT3G43670	1285.44	-1.15619	0.40719	-2.83942	0.00451955	0.0489098
AT5G63130	610.622	-1.15484	0.364341	-3.16966	0.00152616	0.0231048
AT1G25400	1611.91	-1.1506	0.40497	-2.8412	0.00449436	0.0487754
AT5G27920	1866.2	-1.1491	0.361954	-3.17471	0.00149986	0.0228643
AT3G54160	83.6182	-1.14775	0.382856	-2.99785	0.00271888	0.0343111
AT4G13510	2482.06	-1.1465	0.359496	-3.18919	0.00142673	0.022141
AT2G38860	593.057	-1.13872	0.375648	-3.03136	0.00243456	0.0317426
AT4G33490	681.876	-1.1385	0.373036	-3.05199	0.00227333	0.0303955
AT5G24270	529.127	-1.13626	0.368219	-3.08583	0.00202982	0.0279601
AT1G03410	224.33	-1.13578	0.245527	-4.62588	3.73005e-06	0.000239547
AT1G52890	532.04	-1.13376	0.356723	-3.17826	0.00148161	0.0226815
AT3G52450	825.291	-1.12904	0.382465	-2.95201	0.00315708	0.0377098
AT4G35750	17097.2	-1.12861	0.239503	-4.7123	2.44941e-06	0.000170449
AT1G11530	2161.02	-1.12695	0.324599	-3.4718	0.000516978	0.010429
AT3G16670	945.109	-1.1266	0.223276	-5.04579	4.51645e-07	4.75311e-05
AT5G24230	189.362	-1.12607	0.384884	-2.92574	0.00343643	0.0400108
AT5G18130	2653.2	-1.12575	0.302166	-3.72561	0.000194845	0.00509301
AT3G13790	2632.3	-1.1218	0.387247	-2.89684	0.00376937	0.0427437
AT5G50335	582.221	-1.11923	0.301335	-3.71425	0.000203804	0.0052298
AT1G28260	2291.03	-1.11873	0.363742	-3.07562	0.00210067	0.0285718
AT1G30755	575.492	-1.11833	0.368662	-3.03347	0.00241757	0.0315722
AT5G66620	185.387	-1.11804	0.351989	-3.17634	0.00149148	0.0227509
AT2G28720	2187.05	-1.11497	0.17923	-6.22087	4.94421e-10	1.47392e-07
AT4G05130	68.9771	-1.11311	0.3787	-2.93929	0.00328967	0.0387302
AT4G19645	374.541	-1.11269	0.25568	-4.35187	1.34979e-05	0.000669267
AT2G26440	629.305	-1.10747	0.170307	-6.50277	7.88546e-11	2.84194e-08
AT1G28190	1313.76	-1.1068	0.339565	-3.25946	0.00111623	0.0183732
AT4G21400	338.614	-1.10475	0.237986	-4.64208	3.44921e-06	0.000225337
AT4G21410	1511.44	-1.10413	0.248198	-4.44859	8.64363e-06	0.00046693
AT5G47240	2024.64	-1.10171	0.377247	-2.92039	0.0034959	0.0405929
AT4G36670	3616.44	-1.09575	0.260043	-4.21373	2.51188e-05	0.00107734
AT5G43440	3209.92	-1.08553	0.309329	-3.5093	0.000449283	0.00950819
AT5G65590	154.75	-1.08503	0.362771	-2.99095	0.00278115	0.0347123
AT5G01720	2720.38	-1.08496	0.321262	-3.37717	0.000732356	0.0133971
AT4G28350	174.407	-1.08442	0.341657	-3.174	0.00150353	0.0228727
AT2G25730	4133.1	-1.08178	0.332382	-3.25462	0.00113542	0.0186131
AT5G28010	64.8804	-1.07895	0.375848	-2.8707	0.0040956	0.0455955
AT5G61560	1189.97	-1.07836	0.257042	-4.19528	2.72537e-05	0.00114851
AT5G39760	98.6956	-1.07427	0.342412	-3.13736	0.00170476	0.024888
AT3G10120	1858.2	-1.07405	0.296527	-3.62211	0.000292213	0.00689743
AT4G17140	13520.5	-1.07404	0.332501	-3.23017	0.00123716	0.0199159
AT1G64170	743.397	-1.07389	0.241183	-4.4526	8.48384e-06	0.000459656
AT5G23510	1495.46	-1.0658	0.306006	-3.48292	0.000495968	0.010166
AT5G66530	1473.26	-1.06478	0.309963	-3.4352	0.000592113	0.0115398
AT1G58190	1457.06	-1.0647	0.222458	-4.78608	1.70069e-06	0.000134644
AT4G23190	1589.72	-1.06443	0.362427	-2.93695	0.00331453	0.0389606
AT4G04700	531.62	-1.06345	0.374125	-2.84251	0.00447601	0.0486637
AT1G61490	221.67	-1.06234	0.31664	-3.35504	0.000793536	0.0141832
AT1G58848	357.123	-1.06048	0.274119	-3.86868	0.000109427	0.00328648
AT1G21100	1086.32	-1.05976	0.324569	-3.26512	0.00109416	0.0181088
AT1G16960	486.001	-1.05767	0.185339	-5.70669	1.15191e-08	2.31793e-06
AT1G70420	812.838	-1.05009	0.190439	-5.51405	3.50676e-08	5.83985e-06
AT4G31240	2101.86	-1.04927	0.298889	-3.51056	0.00044716	0.00949888
AT1G67600	538.647	-1.04031	0.280292	-3.71151	0.000206025	0.0052812
AT3G18000	2909.83	-1.0379	0.277232	-3.7438	0.000181257	0.00479913
AT1G11310	6549	-1.0375	0.335268	-3.09454	0.00197117	0.0274815
AT1G61430	659.779	-1.02778	0.319429	-3.21756	0.00129288	0.0205389
AT4G35190	86.9442	-1.02397	0.342805	-2.98702	0.00281708	0.0349379
AT4G31248	101.419	-1.02327	0.312642	-3.27297	0.00106423	0.0177349
AT1G51340	642.714	-1.02189	0.341585	-2.99162	0.002775	0.0347123
AT2G45850	1178.26	-1.02161	0.255919	-3.99193	6.55378e-05	0.00222713
AT5G39020	598.77	-1.01665	0.236118	-4.30567	1.66484e-05	0.000791582
AT5G28626	287.787	-1.0158	0.271953	-3.73522	0.000187552	0.00494676
AT3G57740	109.653	-1.01519	0.282639	-3.59184	0.000328352	0.00756897
AT1G49130	699.661	-1.01442	0.287293	-3.53095	0.000414076	0.00897548
AT1G66880	594.353	-1.01302	0.344623	-2.93949	0.00328748	0.0387255
AT4G24230	5829.93	-1.01149	0.347538	-2.91043	0.0036093	0.0415568
AT1G76820	165.202	-1.01134	0.340943	-2.96631	0.00301401	0.0366462
AT5G07100	1366.71	-1.01113	0.248045	-4.07638	4.57431e-05	0.00169927
AT3G17700	386.481	-1.01011	0.265145	-3.80966	0.00013916	0.00397109
AT4G30370	286.499	-1.0098	0.307457	-3.28437	0.00102209	0.0171989
AT5G48380	3402.26	-1.00933	0.317675	-3.17724	0.00148684	0.0226945
AT4G09420	407.742	-1.00037	0.251571	-3.97649	6.99392e-05	0.00234559
AT2G18260	214.782	-0.999588	0.340056	-2.93948	0.00328767	0.0387255
AT2G37890	318.931	-0.997345	0.326491	-3.05474	0.00225254	0.0301843
AT1G12480	344.997	-0.996112	0.191053	-5.21381	1.85001e-07	2.31462e-05
AT2G30250	3407.23	-0.994101	0.240623	-4.13136	3.60623e-05	0.00141363
AT3G05630	2453.41	-0.991218	0.303781	-3.26294	0.00110265	0.0181993
AT5G52830	94.3095	-0.990107	0.309317	-3.20095	0.00136977	0.0215022
AT1G59870	69286.9	-0.987385	0.320204	-3.08361	0.00204506	0.0280899
AT5G01180	119.565	-0.987314	0.285912	-3.45321	0.000553959	0.0109913
AT3G47160	3712.91	-0.986031	0.252054	-3.91199	9.15396e-05	0.00288565
AT4G13345	997.193	-0.979211	0.269869	-3.62847	0.00028511	0.00676792
AT1G61370	415.86	-0.978885	0.327273	-2.99104	0.0027803	0.0347123
AT4G21534	785.811	-0.977051	0.246099	-3.97015	7.1828e-05	0.00239164
AT1G23090	1553.38	-0.976819	0.252088	-3.87491	0.000106664	0.0032276
AT5G55930	1174.57	-0.975991	0.264457	-3.69055	0.000223768	0.00561676
AT1G13750	1939.55	-0.973962	0.330385	-2.94796	0.00319879	0.0379937
AT1G30320	1970.98	-0.973148	0.252147	-3.85944	0.000113648	0.00336718
AT2G46530	728.691	-0.969726	0.239632	-4.04673	5.19391e-05	0.00186633
AT1G08930	12941.9	-0.969655	0.332055	-2.92016	0.00349851	0.0405951
AT4G27900	1185.37	-0.969231	0.226856	-4.27245	1.9334e-05	0.000896081
AT3G44510	691.285	-0.968661	0.276234	-3.50668	0.000453743	0.00958577
AT5G27280	1505.48	-0.965734	0.302426	-3.19329	0.00140661	0.0219414
AT5G08520	2822.7	-0.965566	0.316218	-3.05348	0.00226207	0.0302784
AT2G18170	1388.07	-0.964828	0.341016	-2.82927	0.00466538	0.0497413
AT1G15670	2002.57	-0.964631	0.294997	-3.26997	0.00107559	0.0178749
AT3G03020	501.108	-0.964204	0.293241	-3.2881	0.00100867	0.0170324
AT5G39610	2591.11	-0.963468	0.21385	-4.50535	6.62627e-06	0.000377523
AT1G08650	3907.86	-0.960232	0.328354	-2.92438	0.00345141	0.0401451
AT5G61520	884.778	-0.959134	0.240346	-3.99064	6.58963e-05	0.00223483
AT4G38650	157.616	-0.958997	0.281951	-3.40129	0.000670697	0.0125936
AT4G08470	1540.39	-0.957428	0.200927	-4.76507	1.88793e-06	0.000142462
AT5G58580	296.975	-0.956572	0.297636	-3.2139	0.00130946	0.0207478
AT2G39400	3914.32	-0.955211	0.252963	-3.77609	0.000159311	0.00435168
AT5G20400	1734.12	-0.95237	0.315398	-3.01958	0.00253126	0.0326858
AT1G08230	516.761	-0.951321	0.211158	-4.50527	6.62897e-06	0.000377523
AT5G25840	996.532	-0.950749	0.278199	-3.41751	0.000631967	0.0120849
AT1G24400	242.917	-0.946155	0.260492	-3.63218	0.000281032	0.00671224
AT1G77890	774.34	-0.945985	0.321742	-2.94019	0.00328008	0.0386927
AT2G39570	8540.14	-0.945503	0.304403	-3.1061	0.00189576	0.026692
AT4G03510	3330.88	-0.940352	0.291869	-3.22183	0.00127376	0.0203423
AT1G14370	974.949	-0.938437	0.323544	-2.9005	0.00372572	0.0424563
AT1G08310	2727.05	-0.931915	0.329102	-2.83169	0.00463028	0.049582
AT1G22690	5958.98	-0.931782	0.195476	-4.76674	1.87234e-06	0.000142072
AT1G62400	215.683	-0.931409	0.248652	-3.74584	0.000179795	0.00477088
AT5G52450	895.453	-0.925388	0.28686	-3.22592	0.00125568	0.0201067
AT5G60270	2834.57	-0.918654	0.242568	-3.78721	0.000152349	0.00422849
AT2G02060	602.071	-0.916044	0.19392	-4.72382	2.31455e-06	0.000165353
AT1G74680	1060.6	-0.911183	0.239915	-3.79795	0.000145899	0.00412338
AT3G23880	841.001	-0.907579	0.18566	-4.88839	1.01664e-06	9.09217e-05
AT1G56150	354.426	-0.907098	0.310863	-2.918	0.00352286	0.0408385
AT1G16110	388.442	-0.906701	0.260799	-3.47663	0.000507766	0.0102921
AT1G20696	6573.19	-0.903137	0.257572	-3.50635	0.000454296	0.00958906
AT3G19930	4703.7	-0.902339	0.180884	-4.9885	6.08489e-07	5.92467e-05
AT2G44080	3343.35	-0.901383	0.2611	-3.45225	0.000555928	0.0110123
AT5G11250	2404.65	-0.89969	0.277561	-3.24141	0.00118938	0.0193401
AT5G03700	600.829	-0.899118	0.310399	-2.89665	0.00377169	0.0427437
AT1G68650	184.24	-0.898974	0.214534	-4.19037	2.78504e-05	0.00116149
AT4G28490	407.497	-0.896145	0.234467	-3.82205	0.000132347	0.00381813
AT3G26510	3057.2	-0.895973	0.221501	-4.045	5.23228e-05	0.00187732
AT3G49790	3546.13	-0.894519	0.30103	-2.97152	0.00296327	0.0361183
AT3G24140	779.011	-0.894392	0.237412	-3.76726	0.00016505	0.00448309
AT4G04695	373.167	-0.892923	0.262776	-3.39804	0.000678699	0.0126945
AT2G29940	615.275	-0.891546	0.222666	-4.00396	6.22901e-05	0.00214262
AT4G00500	1445.6	-0.889994	0.240442	-3.70149	0.000214337	0.00542837
AT1G53180	791.632	-0.888226	0.181156	-4.90309	9.43398e-07	8.59631e-05
AT1G51270	440.285	-0.887871	0.300833	-2.95138	0.00316362	0.0377245
AT2G04430	181.55	-0.88724	0.296292	-2.99448	0.00274914	0.0345099
AT4G19880	9749.73	-0.886912	0.281319	-3.15269	0.00161772	0.0239855
AT3G51760	277.183	-0.885282	0.233123	-3.79748	0.000146172	0.00412338
AT1G61310	659.365	-0.885159	0.211564	-4.18389	2.86566e-05	0.00118488
AT1G31120	789.487	-0.88426	0.278232	-3.17814	0.00148223	0.0226815
AT1G06265	219.429	-0.882663	0.263801	-3.34594	0.000820034	0.0144959
AT4G01250	719.845	-0.877396	0.234406	-3.74306	0.000181791	0.004808
AT2G40110	1230.71	-0.87581	0.270408	-3.23884	0.00120015	0.0194627
AT1G22590	1038.99	-0.875178	0.300228	-2.91504	0.00355644	0.04107
AT4G25170	2124.83	-0.872985	0.251739	-3.46781	0.000524715	0.0105506
AT4G01750	335.976	-0.872294	0.283856	-3.07302	0.00211905	0.0287465
AT1G19200	1432.43	-0.868134	0.297566	-2.91745	0.00352908	0.0408708
AT4G04692	2566.17	-0.864336	0.300369	-2.87758	0.00400735	0.0448196
AT3G46690	309.066	-0.862383	0.207042	-4.16526	3.11002e-05	0.00126215
AT4G18830	523.819	-0.862129	0.235772	-3.65663	0.000255555	0.00623321
AT4G02370	2540.53	-0.861721	0.27292	-3.15742	0.00159174	0.0237258
AT3G07280	1282.13	-0.858313	0.280719	-3.05756	0.00223149	0.0299854
AT5G03240	20394.8	-0.85652	0.296823	-2.88563	0.00390632	0.0439542
AT4G08850	7195.69	-0.855811	0.291854	-2.93233	0.00336429	0.0393974
AT2G37480	3717.17	-0.852473	0.273	-3.12261	0.00179255	0.0257647
AT1G15040	2812.14	-0.851498	0.298572	-2.8519	0.00434583	0.0476561
AT4G26070	627.023	-0.85115	0.237104	-3.58977	0.000330966	0.00759917
AT2G31810	6566.01	-0.851098	0.284014	-2.99667	0.00272945	0.0343629
AT1G01820	2224.12	-0.847666	0.267076	-3.17387	0.0015042	0.0228727
AT1G33970	1554.7	-0.847288	0.268991	-3.14987	0.00163342	0.0241237
AT4G11920	282.282	-0.845748	0.217606	-3.8866	0.000101658	0.00312309
AT2G46880	1162.94	-0.845641	0.270254	-3.12906	0.00175367	0.0252434
AT2G46720	487.033	-0.842028	0.284721	-2.95738	0.00310262	0.0373847
AT2G15680	94.7268	-0.841066	0.293192	-2.86866	0.0041222	0.0458071
AT1G56200	321.228	-0.840894	0.272084	-3.09057	0.00199775	0.0277218
AT1G25390	2017.84	-0.840267	0.2708	-3.10291	0.00191628	0.0269653
AT1G59218	374.16	-0.835159	0.24354	-3.42925	0.000605262	0.0117203
AT3G47820	284.618	-0.834859	0.270641	-3.08475	0.00203726	0.0280181
AT3G20300	769.059	-0.834401	0.22958	-3.63446	0.000278564	0.00666648
AT1G32090	1171.1	-0.834025	0.284581	-2.93071	0.00338184	0.0395838
AT1G09530	2559.78	-0.833837	0.157799	-5.28416	1.26281e-07	1.66629e-05
AT2G36470	307.196	-0.826261	0.271901	-3.03883	0.00237499	0.031134
AT4G23270	2665.79	-0.826144	0.23262	-3.55148	0.000383067	0.00847063
AT5G48370	201.099	-0.825262	0.261029	-3.16158	0.00156917	0.0234909
AT4G14480	1272.48	-0.824834	0.209776	-3.93198	8.42507e-05	0.00271979
AT2G41230	202.769	-0.821162	0.23501	-3.49416	0.000475557	0.00989964
AT1G22070	2392.56	-0.819663	0.178013	-4.60453	4.13407e-06	0.000259962
AT5G51010	2459.7	-0.819215	0.226637	-3.61466	0.000300747	0.00703694
AT4G17730	2493	-0.819107	0.234548	-3.49228	0.000478913	0.00994352
AT5G37600	4122.98	-0.817824	0.279199	-2.92918	0.00339856	0.0397216
AT3G04060	264.314	-0.815489	0.264612	-3.08183	0.00205735	0.0282105
AT3G52710	650.373	-0.813981	0.263849	-3.08503	0.00203534	0.0280181
AT4G29900	5088.6	-0.81136	0.276269	-2.93685	0.00331569	0.0389606
AT1G53910	4946.56	-0.811107	0.166149	-4.8818	1.0512e-06	9.26401e-05
AT5G53550	5593.88	-0.810342	0.266028	-3.04608	0.00231849	0.0307777
AT1G20693	8161.84	-0.808883	0.207576	-3.8968	9.74718e-05	0.00302137
AT4G04770	5400.71	-0.808315	0.163973	-4.92957	8.24119e-07	7.615e-05
AT5G04880	258.469	-0.806794	0.262875	-3.06912	0.00214691	0.0290428
AT3G08510	18175.8	-0.805694	0.210453	-3.82838	0.000128991	0.00374996
AT2G31800	4338.95	-0.80557	0.221553	-3.63602	0.000276882	0.0066328
AT4G03960	1672.62	-0.80247	0.282389	-2.84172	0.00448711	0.0487187
AT4G39270	1258.49	-0.799413	0.249577	-3.20307	0.00135971	0.0213756
AT2G45740	6572.38	-0.799138	0.254731	-3.13718	0.00170579	0.024888
AT1G12220	876.74	-0.795955	0.166777	-4.77258	1.81879e-06	0.000141672
AT3G48740	5534.73	-0.793121	0.225852	-3.51169	0.000445273	0.00947314
AT4G16960	436.524	-0.790203	0.208061	-3.79793	0.000145908	0.00412338
AT5G18770	308.552	-0.789366	0.250366	-3.15285	0.00161685	0.0239855
AT5G38510	3843.84	-0.788633	0.2651	-2.97485	0.00293127	0.0358932
AT2G02360	426.301	-0.786841	0.207505	-3.79191	0.00014949	0.00418062
AT1G17250	218.672	-0.784846	0.250457	-3.13366	0.00172642	0.0250679
AT2G34200	238.951	-0.784385	0.255146	-3.07426	0.00211023	0.0286751
AT1G76700	1581.48	-0.783463	0.276738	-2.83106	0.00463934	0.0496349
AT4G17900	3247.64	-0.781405	0.264264	-2.95691	0.0031074	0.0373894
AT5G28830	1217.92	-0.780936	0.247957	-3.14948	0.00163559	0.0241409
AT3G22200	7185.78	-0.780883	0.272893	-2.8615	0.00421646	0.0465759
AT3G05937	355.48	-0.77863	0.244795	-3.18074	0.001469	0.0225792
AT1G20880	306.606	-0.774308	0.239101	-3.23841	0.00120196	0.019479
AT3G59900	239.72	-0.773299	0.217375	-3.55744	0.00037448	0.00832903
AT3G60690	1783.47	-0.769173	0.268254	-2.86733	0.00413948	0.0459568
AT2G21630	214.948	-0.765883	0.220236	-3.47756	0.000505994	0.0102791
AT5G64880	1021.47	-0.765131	0.222829	-3.43372	0.000595359	0.0115843
AT4G34120	1911.69	-0.765023	0.173822	-4.40119	1.07657e-05	0.000561467
AT3G26910	961.532	-0.762949	0.178525	-4.27363	1.92313e-05	0.000894755
AT1G69760	3461.55	-0.762505	0.186303	-4.09282	4.26165e-05	0.0016004
AT3G51890	665.162	-0.762368	0.245196	-3.10921	0.00187586	0.0264891
AT4G32940	11050.1	-0.760771	0.211932	-3.58969	0.000331069	0.00759917
AT1G77380	466.954	-0.758736	0.222626	-3.40812	0.000654112	0.012375
AT5G10740	828.267	-0.758266	0.230121	-3.29508	0.00098394	0.0166966
AT5G18310	1371.17	-0.757827	0.158984	-4.76668	1.8729e-06	0.000142072
AT4G29050	410.989	-0.756986	0.260739	-2.90324	0.00369326	0.042166
AT2G28930	1787.45	-0.756934	0.183474	-4.12557	3.6981e-05	0.00143797
AT1G56280	22582.7	-0.756405	0.259896	-2.91041	0.00360954	0.0415568
AT5G37130	2722.09	-0.751783	0.225459	-3.33446	0.000854653	0.0149654
AT4G18290	506.199	-0.751419	0.239224	-3.14106	0.00168336	0.0246502
AT1G50950	259.175	-0.750428	0.246708	-3.04177	0.00235191	0.0310114
AT4G19160	9836.9	-0.748703	0.251814	-2.97324	0.00294675	0.036017
AT1G30410	3723.72	-0.745693	0.19048	-3.91482	9.0473e-05	0.00286324
AT3G05970	3028.46	-0.745191	0.220689	-3.37665	0.000733737	0.0134021
AT1G08810	522.273	-0.745159	0.185192	-4.02371	5.7289e-05	0.00201656
AT3G61010	1813.03	-0.744836	0.161571	-4.60995	4.0277e-06	0.000255267
AT1G68600	297.208	-0.740355	0.234389	-3.15865	0.001585	0.0236482
AT5G10650	836.13	-0.730804	0.207228	-3.52656	0.000420994	0.0090523
AT1G77810	426.099	-0.729844	0.216898	-3.36492	0.000765658	0.0138179
AT5G14930	1212.74	-0.72868	0.227101	-3.20862	0.00133375	0.0210772
AT3G04350	2469.69	-0.728434	0.200665	-3.6301	0.000283315	0.00675296
AT4G33300	4317.17	-0.726123	0.193251	-3.7574	0.000171686	0.00461147
AT3G55470	562.374	-0.725245	0.241015	-3.00912	0.00262003	0.0334648
AT4G15540	4502.66	-0.72001	0.18481	-3.89595	9.78129e-05	0.00302806
AT1G55110	1817.49	-0.719553	0.189175	-3.80364	0.000142585	0.00404582
AT4G00270	546.353	-0.718796	0.23206	-3.09746	0.00195188	0.027323
AT1G03740	4222.28	-0.716836	0.241982	-2.96235	0.00305302	0.0369178
AT5G01950	1056.46	-0.715427	0.189435	-3.77664	0.000158956	0.00434691
AT5G56520	469.491	-0.711168	0.230546	-3.08471	0.00203751	0.0280181
AT4G24240	1209.28	-0.710143	0.230012	-3.08741	0.00201906	0.0279394
AT1G64330	416.875	-0.709	0.23962	-2.95886	0.00308783	0.0372623
AT5G18640	1495.32	-0.707176	0.206243	-3.42885	0.000606137	0.0117279
AT5G18780	318.689	-0.705443	0.229336	-3.07602	0.00209784	0.0285711
AT1G62310	2814.39	-0.703592	0.22166	-3.17419	0.00150256	0.0228727
AT3G56960	182.548	-0.698295	0.245928	-2.83943	0.00451947	0.0489098
AT2G30440	8735.22	-0.69468	0.22987	-3.02206	0.00251061	0.0325584
AT3G28850	358.296	-0.693094	0.22888	-3.0282	0.00246015	0.0320244
AT4G04040	8213.46	-0.692372	0.218825	-3.16404	0.00155597	0.0234385
AT3G20250	2779.79	-0.690247	0.197344	-3.49768	0.000469331	0.00981238
AT5G27860	1757.52	-0.689487	0.19054	-3.61859	0.000296216	0.0069579
AT3G26165	939.27	-0.68922	0.234362	-2.94083	0.00327332	0.0386507
AT1G68670	4994.29	-0.688223	0.185072	-3.71868	0.000200267	0.00517203
AT1G53430	6960.26	-0.686259	0.209186	-3.28062	0.00103579	0.0173754
AT2G02370	675.094	-0.685819	0.216212	-3.17197	0.00151406	0.0229505
AT2G24520	945.033	-0.685321	0.191181	-3.58468	0.000337495	0.00769547
AT5G20280	7873.7	-0.68374	0.205151	-3.33286	0.000859572	0.0150189
AT3G24503	4498.14	-0.683733	0.231176	-2.95762	0.0031002	0.0373742
AT4G34390	2074.92	-0.682773	0.239258	-2.85371	0.00432122	0.0474725
AT1G65720	3210.4	-0.681798	0.207833	-3.28051	0.00103618	0.0173754
AT5G07770	231.36	-0.679821	0.206446	-3.29297	0.000991366	0.0167872
AT2G41700	4511.5	-0.67972	0.142143	-4.78196	1.73593e-06	0.000136409
AT1G06645	1021.52	-0.677015	0.214127	-3.16175	0.00156824	0.0234909
AT2G40940	4265.02	-0.676854	0.19819	-3.41518	0.000637401	0.0121574
AT1G17330	307.293	-0.673975	0.18902	-3.56564	0.000362973	0.0081608
AT1G75730	967.921	-0.66913	0.227412	-2.94237	0.00325707	0.0385328
AT1G11950	973.9	-0.668741	0.232896	-2.87141	0.00408648	0.0455359
AT3G47730	3121.04	-0.66723	0.194082	-3.43788	0.000586288	0.0114593
AT2G41880	832.168	-0.667095	0.199693	-3.3406	0.000835984	0.0147347
AT2G33170	1765.33	-0.665821	0.190714	-3.4912	0.000480855	0.00996671
AT4G30690	3176.94	-0.663479	0.2304	-2.87968	0.00398076	0.044667
AT2G18650	151.583	-0.663135	0.227403	-2.91612	0.0035441	0.0409863
AT4G02715	2145.33	-0.66132	0.209816	-3.1519	0.00162213	0.0240157
AT3G13430	1212.7	-0.660655	0.230282	-2.8689	0.00411907	0.0457934
AT4G13918	198.365	-0.660065	0.233297	-2.82929	0.00466513	0.0497413
AT1G05960	3920.03	-0.657268	0.205345	-3.20081	0.00137044	0.0215022
AT1G21270	1196.93	-0.652859	0.219984	-2.96775	0.00299984	0.0364922
AT2G29990	361.488	-0.649932	0.217366	-2.99004	0.00278943	0.0347526
AT2G03310	950.195	-0.649572	0.208681	-3.11276	0.00185348	0.0263192
AT4G28260	4014.95	-0.649305	0.216839	-2.99442	0.0027497	0.0345099
AT5G21900	362.252	-0.645634	0.218428	-2.95582	0.00311842	0.0374486
AT2G45910	2168.66	-0.641702	0.196947	-3.25825	0.001121	0.0184393
AT1G76580	1599.9	-0.640776	0.158341	-4.04681	5.19203e-05	0.00186633
AT5G10290	1726.48	-0.63937	0.201626	-3.17106	0.00151882	0.0230081
AT1G67310	4000.99	-0.638147	0.191641	-3.32992	0.000868712	0.0151457
AT3G61070	2038.17	-0.635753	0.187972	-3.38217	0.00071915	0.0133067
AT1G19270	910.217	-0.633391	0.197395	-3.20874	0.00133317	0.0210772
AT5G12170	968.677	-0.632988	0.163258	-3.87724	0.000105649	0.00320492
AT2G38300	703.869	-0.632409	0.210054	-3.01069	0.00260652	0.0334075
AT4G35440	990.025	-0.630454	0.20093	-3.13768	0.00170293	0.0248764
AT4G25100	22570	-0.628046	0.194214	-3.23378	0.00122161	0.0197445
AT4G12070	690.417	-0.627232	0.214331	-2.92646	0.00342846	0.0399744
AT2G02450	438.597	-0.624669	0.21233	-2.94198	0.00326125	0.038546
AT5G05730	2498.95	-0.623159	0.207074	-3.00936	0.00261799	0.0334648
AT2G02800	1678.8	-0.621643	0.169391	-3.66988	0.000242667	0.00595575
AT1G70300	1922.28	-0.620321	0.1846	-3.36035	0.000778432	0.0140066
AT1G69850	3291.6	-0.620086	0.199383	-3.11003	0.00187069	0.026447
AT3G14610	923.594	-0.619727	0.196649	-3.15143	0.00162472	0.0240392
AT3G56410	2413.08	-0.618506	0.167287	-3.69728	0.000217922	0.00549861
AT5G59000	211.619	-0.617712	0.217359	-2.8419	0.00448457	0.0487187
AT2G36840	485.064	-0.61371	0.200596	-3.05943	0.0022176	0.0298153
AT2G02220	3505.99	-0.613421	0.151672	-4.04438	5.24614e-05	0.00187951
AT2G46070	621.787	-0.613193	0.178299	-3.43913	0.000583581	0.0114288
AT1G30210	2482.16	-0.61176	0.214044	-2.85811	0.00426177	0.0469475
AT4G24480	678.775	-0.607609	0.196611	-3.09042	0.00199874	0.0277218
AT1G08900	1690.1	-0.605881	0.209402	-2.89339	0.0038111	0.0430836
AT1G29400	8665.95	-0.605868	0.196296	-3.0865	0.00202528	0.0279453
AT1G43130	1162.1	-0.603837	0.175168	-3.44719	0.000566446	0.0111657
AT3G07870	1153.23	-0.6007	0.209738	-2.86404	0.00418272	0.0463091
AT3G51430	1024.25	-0.595279	0.174704	-3.40735	0.000655965	0.012394
AT5G28840	16095.1	-0.593594	0.13643	-4.35091	1.35576e-05	0.000670853
AT1G29340	2967.35	-0.5914	0.197609	-2.99278	0.00276446	0.034641
AT5G06100	673.262	-0.588993	0.202726	-2.90537	0.0036682	0.0420235
AT1G12750	605.794	-0.58693	0.164023	-3.57834	0.000345782	0.00782531
AT4G29950	12071.1	-0.584738	0.166846	-3.50465	0.000457201	0.00964196
AT4G25690	1401.16	-0.584214	0.204324	-2.85925	0.00424644	0.0468234
AT5G15260	1093.17	-0.58372	0.189623	-3.07831	0.00208178	0.0284487
AT2G44490	13467.2	-0.583339	0.166207	-3.50971	0.000448595	0.00950819
AT1G70530	3387.22	-0.58315	0.168628	-3.4582	0.0005438	0.0108612
AT1G29120	1491.23	-0.576879	0.176908	-3.2609	0.00111057	0.0183177
AT1G21000	4176.75	-0.576855	0.195235	-2.95467	0.00313008	0.037547
AT5G04260	498.193	-0.574638	0.183552	-3.13066	0.00174416	0.0252174
AT2G45210	660.873	-0.570294	0.161489	-3.53148	0.000413247	0.00896557
AT1G71190	636.68	-0.566616	0.199875	-2.83485	0.00458478	0.0493155
AT2G02410	718.827	-0.564149	0.189855	-2.97147	0.00296381	0.0361183
AT5G08660	1736.26	-0.564121	0.169326	-3.33156	0.000863614	0.0150677
AT3G14840	10254.5	-0.56366	0.152059	-3.70686	0.000209844	0.00535069
AT5G63030	632.553	-0.556503	0.194743	-2.85762	0.00426832	0.0469768
AT1G78670	2892.45	-0.554161	0.171681	-3.22785	0.00124725	0.0199849
AT2G47240	7209.81	-0.553293	0.188225	-2.93953	0.00328714	0.0387255
AT3G11560	7783.22	-0.552566	0.162332	-3.40393	0.000664237	0.0125014
ATCG00550	229912	-0.551462	0.166137	-3.31933	0.000902332	0.0155744
AT4G26080	3432.78	-0.549052	0.186142	-2.94963	0.00318153	0.0378632
AT5G37370	1133.49	-0.547032	0.180014	-3.03884	0.00237494	0.031134
AT1G64270	388.7	-0.546951	0.190567	-2.87012	0.00410311	0.0456369
AT5G43470	6445.71	-0.546126	0.174482	-3.12999	0.00174813	0.0252174
AT3G57550	3174.12	-0.544852	0.183226	-2.97365	0.00294276	0.0359974
AT1G67340	896.615	-0.542845	0.178654	-3.03853	0.00237733	0.0311387
AT5G48120	2027.2	-0.542418	0.180864	-2.99903	0.00270838	0.0342583
AT3G43440	563.181	-0.541401	0.18725	-2.89133	0.00383615	0.0432858
AT1G72650	2176.64	-0.53818	0.185836	-2.896	0.00377951	0.0428067
AT5G63020	1590.33	-0.537651	0.168645	-3.18806	0.00143229	0.0221844
AT1G13000	1264.79	-0.537594	0.172274	-3.12057	0.00180501	0.0258639
AT1G22280	1199.26	-0.530134	0.174291	-3.04166	0.00235279	0.0310114
AT3G21630	1162.25	-0.527039	0.180784	-2.91529	0.00355355	0.0410685
AT4G20010	1310.02	-0.52672	0.185814	-2.83467	0.00458737	0.0493155
AT2G42280	1416.2	-0.526476	0.181232	-2.90498	0.00367276	0.0420313
AT4G10730	1735.65	-0.525876	0.157115	-3.34707	0.000816707	0.0144582
AT5G04930	3123.48	-0.523081	0.173575	-3.01357	0.0025819	0.0331799
AT5G20050	1888.7	-0.522549	0.183196	-2.8524	0.00433904	0.0476033
AT5G49530	1307.1	-0.522379	0.159455	-3.27602	0.0010528	0.0175931
AT3G25070	1456.23	-0.520833	0.182355	-2.85615	0.00428819	0.047174
AT1G74790	2395.47	-0.518691	0.150009	-3.45772	0.000544767	0.0108715
AT2G01440	2316.26	-0.515527	0.171195	-3.01134	0.00260097	0.0333878
AT3G51370	3137.81	-0.515069	0.171131	-3.00978	0.00261433	0.0334636
AT1G48840	1056.99	-0.511851	0.156981	-3.2606	0.00111178	0.0183231
AT4G11840	829.33	-0.508757	0.176495	-2.88256	0.00394457	0.0443021
AT1G30270	2265.81	-0.503701	0.176687	-2.85081	0.00436077	0.0477332
AT5G16660	5747.24	-0.502765	0.154906	-3.24562	0.00117197	0.0190986
AT4G36150	605.009	-0.497242	0.16701	-2.97733	0.00290775	0.0357256
AT2G16380	1315.17	-0.489899	0.15929	-3.07551	0.00210144	0.0285718
AT3G06450	1176.04	-0.489201	0.172982	-2.82805	0.0046833	0.0498623
AT4G31550	653.214	-0.4873	0.168581	-2.8906	0.00384511	0.0433648
AT3G57330	3822.72	-0.486896	0.167482	-2.90715	0.00364734	0.0419005
AT1G28280	998.148	-0.485267	0.170512	-2.84595	0.00442798	0.0483593
AT2G04240	845.822	-0.48523	0.162927	-2.9782	0.0028995	0.0356669
AT1G53390	1920.79	-0.48041	0.15955	-3.01103	0.00260361	0.0333878
AT1G63500	1922.8	-0.475438	0.156414	-3.03961	0.00236887	0.0310946
AT4G24740	3257.94	-0.473164	0.159945	-2.95829	0.00309348	0.0373118
AT2G47600	1290.17	-0.471461	0.16632	-2.83467	0.00458736	0.0493155
ATCG00580	263887	-0.468128	0.154808	-3.02392	0.00249524	0.0323939
AT1G44750	967.955	-0.466484	0.1619	-2.88132	0.0039602	0.0444569
AT3G19960	3018.64	-0.463779	0.152466	-3.04185	0.00235131	0.0310114
AT4G25670	1620.47	-0.463203	0.156248	-2.96453	0.00303145	0.0367842
AT2G45720	955.114	-0.458314	0.150559	-3.04409	0.00233384	0.0308965
AT2G22430	5477.31	-0.457598	0.159317	-2.87225	0.00407559	0.0454775
AT3G28050	3073.35	-0.447018	0.142501	-3.13695	0.00170713	0.0248925
AT4G19110	7072.32	-0.445094	0.148492	-2.99742	0.00272271	0.0343318
AT2G39660	2329.73	-0.441586	0.138234	-3.19448	0.00140081	0.0218652
AT1G09730	2715.01	-0.424021	0.145977	-2.9047	0.00367604	0.0420362
AT5G41990	2370.91	-0.39966	0.139757	-2.85967	0.00424078	0.0468231

## Sheet: downregulated genes GO terms
Results of GO term enrichment analysis (p-value < 0.05, enrichment >2, intersection_size > 10) for nol12 downregulated genes.
source	term_name	term_id	adjusted_p_value	negative_log10_of_adjusted_p_value	term_size	query_size	intersection_size	effective_domain_size	enrichment
GO:MF	polysaccharide binding	GO:0030247	0.00144914	2.83889	70	600	11	21313	5.58198
GO:BP	defense response to oomycetes	GO:0002229	0.00625784	2.20358	87	658	12	23191	4.86134
GO:MF	transmembrane signaling receptor activity	GO:0004888	0.00754334	2.12244	131	600	14	21313	3.79621
GO:BP	cell surface receptor signaling pathway	GO:0007166	0.00219071	2.65942	123	658	15	23191	4.29813
GO:BP	leaf senescence	GO:0010150	0.000672183	3.17251	143	658	17	23191	4.18993
GO:BP	plant organ senescence	GO:0090693	0.00120364	2.9195	149	658	17	23191	4.02121
GO:BP	stomatal movement	GO:0010118	0.00145145	2.8382	151	658	17	23191	3.96794
GO:BP	response to oomycetes	GO:0002239	1.9757e-06	5.70428	110	658	18	23191	5.76731
GO:BP	regulation of response to biotic stimulus	GO:0002831	0.00853147	2.06898	190	658	18	23191	3.33897
GO:MF	signaling receptor activity	GO:0038023	0.00920133	2.03615	207	600	18	21313	3.08884
GO:BP	aging	GO:0007568	0.000329461	3.4822	168	658	19	23191	3.98601
GO:BP	protein autophosphorylation	GO:0046777	0.00253659	2.59575	192	658	19	23191	3.48775
GO:MF	ADP binding	GO:0043531	0.000387212	3.41205	200	600	20	21313	3.55217
GO:BP	regulation of response to external stimulus	GO:0032101	0.000789401	3.1027	195	658	20	23191	3.61484
GO:BP	response to salicylic acid	GO:0009751	1.52312e-05	4.81727	169	658	21	23191	4.37952
GO:BP	cellular response to hypoxia	GO:0071456	0.00142211	2.84707	239	658	22	23191	3.24428
GO:BP	cellular response to decreased oxygen levels	GO:0036294	0.0016341	2.78672	241	658	22	23191	3.21736
GO:BP	cellular response to oxygen levels	GO:0071453	0.0016341	2.78672	241	658	22	23191	3.21736
GO:BP	response to organonitrogen compound	GO:0010243	0.0017499	2.75699	261	658	23	23191	3.10585
GO:BP	response to hypoxia	GO:0001666	0.00226817	2.64432	265	658	23	23191	3.05897
GO:BP	response to decreased oxygen levels	GO:0036293	0.00292323	2.53414	269	658	23	23191	3.01349
GO:BP	response to oxygen levels	GO:0070482	0.00311195	2.50697	270	658	23	23191	3.00232
GO:BP	regulation of defense response	GO:0031347	0.00109242	2.96161	273	658	24	23191	3.09843
GO:MF	calmodulin binding	GO:0005516	5.59048e-06	5.25255	236	600	25	21313	3.76289
GO:BP	response to nitrogen compound	GO:1901698	0.000321952	3.49221	312	658	27	23191	3.05002
GO:BP	innate immune response	GO:0045087	1.09977e-06	5.9587	255	658	28	23191	3.87
GO:MF	carbohydrate binding	GO:0030246	0.000344375	3.46297	373	600	29	21313	2.76174
GO:BP	response to organic cyclic compound	GO:0014070	8.84641e-06	5.05323	316	658	30	23191	3.34601
GO:BP	regulation of response to stress	GO:0080134	0.000854202	3.06844	410	658	31	23191	2.66484
GO:BP	ion transport	GO:0006811	0.00277495	2.55675	855	658	49	23191	2.01987
GO:BP	defense response to bacterium	GO:0042742	3.0584372794914412e-15	14.5145	457	658	53	23191	4.08746
GO:BP	response to bacterium	GO:0009617	3.298442181340005e-14	13.4817	534	658	56	23191	3.69607
GO:MF	protein serine kinase activity	GO:0106310	1.9119961053776662e-19	18.7185	673	600	71	21313	3.74746
GO:MF	protein threonine kinase activity	GO:0106311	1.9119961053776662e-19	18.7185	673	600	71	21313	3.74746
GO:MF	protein serine/threonine kinase activity	GO:0004674	3.4254994127322696e-21	20.4653	896	600	86	21313	3.40945
GO:MF	protein kinase activity	GO:0004672	4.596144207473675e-17	16.3376	1139	600	91	21313	2.83799
GO:BP	protein phosphorylation	GO:0006468	1.3430569502081435e-13	12.8719	1277	658	92	23191	2.53916
GO:BP	defense response to other organism	GO:0098542	5.410737084398091e-16	15.2667	1193	658	93	23191	2.74749
GO:BP	immune response	GO:0006955	8.892654206072355e-16	15.051	1202	658	93	23191	2.72692
GO:BP	immune system process	GO:0002376	3.4368495132600654e-16	15.4638	1206	658	94	23191	2.7471
GO:MF	phosphotransferase activity, alcohol group as acceptor	GO:0016773	3.176736928105346e-16	15.498	1303	600	97	21313	2.64436
GO:MF	kinase activity	GO:0016301	2.8000351796421687e-13	12.5528	1514	600	100	21313	2.34621
GO:BP	response to oxygen-containing compound	GO:1901700	1.580079662757737e-9	8.80132	1691	658	100	23191	2.08425
GO:BP	phosphorylation	GO:0016310	6.120712318307353e-10	9.2132	1689	658	101	23191	2.10759
GO:BP	response to other organism	GO:0051707	2.2462513003334062e-17	16.6485	1457	658	108	23191	2.61251
GO:BP	response to external biotic stimulus	GO:0043207	2.2462513003334062e-17	16.6485	1457	658	108	23191	2.61251
GO:BP	biological process involved in interspecies interaction between organisms	GO:0044419	5.102624747148038e-17	16.2922	1473	658	108	23191	2.58413
GO:BP	response to biotic stimulus	GO:0009607	8.045454690056724e-17	16.0944	1482	658	108	23191	2.56844
GO:BP	defense response	GO:0006952	2.1692135265397182e-18	17.6637	1700	658	121	23191	2.50859
GO:BP	response to external stimulus	GO:0009605	7.089512917746176e-17	16.1494	1914	658	127	23191	2.3386

## Sheet: all genes
gene	baseMean	log2FoldChange	lfcSE	stat	pvalue	padj
AT1G01010	287.665	-0.357516	0.212613	-1.68153	0.0926592	0.333399
AT1G01020	568.089	-0.252881	0.291872	-0.866409	0.386266	0.680165
AT1G01030	146.857	0.375679	0.256368	1.46539	0.142814	0.418105
AT1G01040	1694.33	-0.135089	0.268584	-0.502969	0.614986	0.832263
AT1G01050	2149.61	0.23349	0.224166	1.0416	0.297599	0.598928
AT1G01060	1285.34	4.98703	1.2595	3.95954	7.50956e-05	0.00247723
AT1G01070	473.623	1.42123	0.371275	3.82796	0.000129207	0.00374996
AT1G01080	1569.27	0.10351	0.17133	0.604158	0.545739	0.790396
AT1G01090	2825.58	0.177323	0.323403	0.548303	0.583484	0.813667
AT1G01100	4056.19	0.649453	0.237851	2.7305	0.00632386	0.0609639
AT1G01110	102.599	-0.0236817	0.474181	-0.0499423	0.960168	0.986412
AT1G01120	1352.07	1.33601	0.335003	3.98806	6.66149e-05	0.00224972
AT1G01130	42.8096	-0.00779858	0.434603	-0.0179441	0.985683	0.996145
AT1G01140	3181.46	-0.209477	0.159523	-1.31314	0.189134	0.483173
AT1G01150	4.98749	0.957067	1.39756	0.684814	0.493462	0.756627
AT1G01160	536.398	0.00190959	0.239421	0.00797586	0.993636	0.998516
AT1G01170	2141.9	-0.104677	0.351234	-0.298025	0.765684	0.908772
AT1G01180	395.137	-0.25858	0.311483	-0.830159	0.406449	0.695338
AT1G01190	114.018	-2.17495	0.651987	-3.33588	0.000850287	0.0149106
AT1G01200	39.6257	1.07562	0.386994	2.77943	0.00544539	0.0551089
AT1G01210	339.835	0.0572539	0.241244	0.237328	0.812402	0.92943
AT1G01220	1002.63	-0.152633	0.197586	-0.772485	0.439827	0.718538
AT1G01225	81.2995	0.416368	0.340793	1.22176	0.221797	0.521283
AT1G01230	1054.88	-0.124449	0.232681	-0.534848	0.592755	0.819726
AT1G01240	1164.25	-0.282901	0.242482	-1.16669	0.243336	0.543705
AT1G01250	48.5776	0.364711	0.591959	0.616109	0.537823	0.786826
AT1G01260	1157.28	-0.270338	0.188711	-1.43255	0.151986	0.433241
AT1G01270	0	NA	NA	NA	NA	NA
AT1G01280	0	NA	NA	NA	NA	NA
AT1G01290	530.305	0.220637	0.205764	1.07228	0.283594	0.586648
AT1G01300	381.918	0.0488622	0.389305	0.125511	0.900119	0.965348
AT1G01305	0	NA	NA	NA	NA	NA
AT1G01310	1.14003	-2.48365	2.73945	-0.906622	0.364606	NA
AT1G01320	21607.4	-0.255948	0.217068	-1.17911	0.238354	0.538862
AT1G01335	0	NA	NA	NA	NA	NA
AT1G01340	439.995	-1.0415	0.430817	-2.41751	0.0156273	0.111346
AT1G01350	1048.71	-0.124791	0.202818	-0.615285	0.538367	0.787101
AT1G01355	1.76019	0.69202	1.86651	0.370757	0.710819	0.882666
AT1G01360	651.099	-0.384646	0.260297	-1.47772	0.139483	0.412959
AT1G01370	105.639	0.959007	0.379141	2.52942	0.0114251	0.0908403
AT1G01380	29.016	0.556802	0.674155	0.825926	0.408846	0.697253
AT1G01390	67.6776	-0.0933059	0.432505	-0.215733	0.829196	0.937461
AT1G01400	0	NA	NA	NA	NA	NA
AT1G01410	0	NA	NA	NA	NA	NA
AT1G01420	262.192	0.929199	0.405223	2.29306	0.0218448	0.138409
AT1G01430	2830.43	0.489686	0.302835	1.61701	0.105877	0.358243
AT1G01440	1174.26	-0.323783	0.194607	-1.66377	0.0961575	0.340307
AT1G01448	319.463	-0.312147	0.328591	-0.949958	0.342133	0.642968
AT1G01450	0	NA	NA	NA	NA	NA
AT1G01453	40.3325	1.43793	0.542041	2.65281	0.0079825	0.0712319
AT1G01460	0.146197	0.929591	4.08047	0.227815	0.81979	NA
AT1G01470	2444.36	0.0568586	0.354097	0.160573	0.872429	0.954835
AT1G01480	43.5218	-1.21223	0.566257	-2.14078	0.0322917	0.177175
AT1G01490	4689.88	0.00362163	0.250435	0.0144614	0.988462	0.996933
AT1G01500	470.776	-0.176212	0.313637	-0.561833	0.57423	0.808462
AT1G01510	1277.87	-0.0619626	0.228612	-0.271038	0.786362	0.917885
AT1G01520	136.15	4.16952	1.54634	2.69638	0.00700976	0.0656329
AT1G01530	0.195663	0.929591	4.08047	0.227815	0.81979	NA
AT1G01540	2229.72	0.125841	0.246693	0.510111	0.609974	0.829198
AT1G01550	6439.22	-0.236261	0.183147	-1.29001	0.197048	0.493477
AT1G01560	167.845	-1.60752	0.51853	-3.10016	0.00193419	0.027154
AT1G01570	89.2581	0.635237	0.380031	1.67154	0.0946154	0.337471
AT1G01580	287.394	2.40045	0.412586	5.81805	5.95366e-09	1.29516e-06
AT1G01590	13.4377	-0.00186153	0.625385	-0.00297661	0.997625	0.999322
AT1G01600	150.553	1.11688	0.395447	2.82434	0.00473786	0.0502137
AT1G01610	1425.75	0.137148	0.27293	0.502504	0.615313	0.832287
AT1G01620	10198	0.409552	0.480822	0.851776	0.394338	0.685832
AT1G01630	1029.01	0.762187	0.287476	2.65131	0.00801803	0.0713906
AT1G01640	115.371	0.0596686	0.336595	0.177271	0.859296	0.949802
AT1G01650	1074.28	-0.419059	0.194956	-2.14951	0.0315944	0.174824
AT1G01660	51.757	0.543614	0.484395	1.12225	0.261754	0.563633
AT1G01670	66.2335	0.323696	0.371506	0.871309	0.383585	0.67766
AT1G01680	50.0306	-1.26374	0.866827	-1.45789	0.14487	0.421873
AT1G01690	260.572	0.685529	0.202794	3.38042	0.000723756	0.0133409
AT1G01695	29.8367	-0.947891	0.646395	-1.46643	0.142532	0.417824
AT1G01700	65.2608	1.0209	0.432776	2.35895	0.0183268	0.124064
AT1G01710	1269.29	0.0649425	0.180218	0.360355	0.718582	0.886416
AT1G01715	103.768	-0.4546	0.354962	-1.2807	0.200299	0.497135
AT1G01720	1604.17	-0.13742	0.204292	-0.672663	0.501162	0.761921
AT1G01725	133.664	-0.478556	0.420128	-1.13907	0.254673	0.556423
AT1G01730	721.002	-0.238862	0.223574	-1.06838	0.28535	0.588258
AT1G01740	322.039	-0.0383907	0.209324	-0.183403	0.854482	0.948162
AT1G01750	305.224	0.724507	0.467843	1.54861	0.121475	0.384035
AT1G01760	226.627	0.124765	0.226204	0.551561	0.581249	0.812471
AT1G01770	1242.74	-0.468549	0.237382	-1.97382	0.0484022	0.226286
AT1G01780	403.038	0.238752	0.186245	1.28193	0.199869	0.49696
AT1G01790	7579.45	0.0238583	0.210859	0.113148	0.909913	0.969752
AT1G01800	1935.11	-0.161746	0.173538	-0.932052	0.351309	0.651041
AT1G01810	12.0519	0.0132134	0.737613	0.0179137	0.985708	0.996145
AT1G01820	2224.12	-0.847666	0.267076	-3.17387	0.0015042	0.0228727
AT1G01830	724.137	0.290765	0.238468	1.2193	0.22273	0.522466
AT1G01840	25.7496	1.49465	0.515904	2.89714	0.00376582	0.0427437
AT1G01860	454.563	-0.307638	0.267837	-1.1486	0.250719	0.552119
AT1G01870	0	NA	NA	NA	NA	NA
AT1G01880	158.681	-0.0265692	0.265493	-0.100075	0.920285	0.973171
AT1G01890	0.292395	1.68132	4.05208	0.414928	0.678194	NA
AT1G01900	248.338	0.951128	0.264349	3.598	0.000320673	0.00743832
AT1G01910	2339.38	-0.161943	0.169239	-0.956892	0.338622	0.639104
AT1G01920	572.994	-0.0629648	0.251325	-0.250531	0.802176	0.925071
AT1G01930	702.066	-0.0322338	0.192785	-0.167201	0.867212	0.953099
AT1G01940	286.2	0.233806	0.222827	1.04927	0.294053	0.595216
AT1G01950	1261.53	0.149185	0.152517	0.978152	0.327999	0.629086
AT1G01960	4226.1	-0.0621532	0.245396	-0.253278	0.800054	0.924216
AT1G01970	1369.25	-0.095315	0.265983	-0.35835	0.720082	0.887231
AT1G01980	0.514408	0.907922	3.47573	0.261217	0.793925	NA
AT1G01990	293.073	-0.0734288	0.361771	-0.20297	0.839158	0.942078
AT1G02000	238.282	0.506737	0.337371	1.50202	0.133093	0.401623
AT1G02010	415.043	0.103299	0.279877	0.369089	0.712062	0.883292
AT1G02020	51.3047	0.071288	0.417481	0.170758	0.864414	0.952013
AT1G02030	8.67775	0.32902	0.815447	0.403485	0.686592	0.870661
AT1G02040	1.46664	1.73009	2.67223	0.647433	0.517352	0.773476
AT1G02050	82.5218	-0.257726	0.352654	-0.73082	0.464889	0.737098
AT1G02060	145.617	-0.526484	0.279572	-1.88318	0.0596761	0.256254
AT1G02065	8.33613	0.28707	1.11287	0.257953	0.796443	0.923152
AT1G02067	0	NA	NA	NA	NA	NA
AT1G02070	6.33106	-0.0711185	1.23594	-0.0575423	0.954113	0.98474
AT1G02080	6915.31	-0.0478793	0.211966	-0.225881	0.821294	0.933284
AT1G02090	823.822	0.0877719	0.200889	0.436917	0.662172	0.857404
AT1G02100	1082.18	-0.332714	0.218826	-1.52045	0.128398	0.394908
AT1G02110	135.806	0.380169	0.484415	0.7848	0.432571	0.713621
AT1G02120	1538.92	-0.285922	0.172235	-1.66007	0.0969009	0.341736
AT1G02130	1545.59	-0.0596223	0.170942	-0.348786	0.72725	0.891054
AT1G02136	0	NA	NA	NA	NA	NA
AT1G02140	1547.25	0.0235645	0.173505	0.135814	0.891968	0.961926
AT1G02145	858.757	0.0165806	0.15238	0.108811	0.913352	0.970838
AT1G02150	2649.38	0.0385265	0.251584	0.153136	0.878291	0.95726
AT1G02160	237.697	0.0735442	0.259855	0.28302	0.777162	0.913433
AT1G02170	387.775	-0.0773946	0.261994	-0.295406	0.767684	0.909849
AT1G02180	81.348	0.902336	0.339804	2.65546	0.00792014	0.0707539
AT1G02190	2.1807	4.56309	2.10161	2.17123	0.0299135	0.168845
AT1G02205	289.571	1.98131	0.368527	5.3763	7.6033e-08	1.09284e-05
AT1G02210	0	NA	NA	NA	NA	NA
AT1G02220	465.928	0.204834	0.555354	0.368835	0.712251	0.883337
AT1G02228	0	NA	NA	NA	NA	NA
AT1G02230	67.6836	-1.60866	0.724929	-2.21906	0.0264823	0.156132
AT1G02250	0.732611	0.169023	3.89287	0.0434186	0.965368	NA
AT1G02260	526.561	-0.426096	0.284672	-1.4968	0.134446	0.40388
AT1G02270	926.652	-0.120403	0.173636	-0.69342	0.488046	0.752999
AT1G02280	2947.24	0.000134126	0.175868	0.000762653	0.999391	0.999764
AT1G02290	619.26	-0.0984861	0.193989	-0.507689	0.611671	0.830243
AT1G02300	942.92	-0.618212	0.235609	-2.62389	0.00869311	0.0753121
AT1G02305	3769.5	-0.332534	0.144403	-2.30281	0.0212893	0.13607
AT1G02310	112.38	-0.506891	0.373762	-1.35619	0.17504	0.466625
AT1G02320	0	NA	NA	NA	NA	NA
AT1G02330	772.105	-0.125514	0.157101	-0.798934	0.424329	0.707845
AT1G02335	335.937	0.751326	0.225136	3.33721	0.000846237	0.0148828
AT1G02340	459.503	-0.429912	0.61025	-0.704485	0.481131	0.748051
AT1G02350	57.9213	0.380547	0.509088	0.747509	0.454757	0.729433
AT1G02360	221.216	-0.849852	0.584414	-1.45419	0.145892	0.423625
AT1G02370	394.196	-0.0118881	0.230618	-0.0515489	0.958888	0.986269
AT1G02380	139.515	0.385091	0.334434	1.15147	0.249539	0.550624
AT1G02390	63.1161	0.458247	0.536955	0.853417	0.393428	0.68517
AT1G02400	423.072	0.0710753	0.55276	0.128582	0.897688	0.964099
AT1G02405	1.2027	-1.35064	2.40283	-0.562102	0.574046	NA
AT1G02410	778.876	0.322609	0.19949	1.61716	0.105843	0.358204
AT1G02420	185.158	0.0676033	0.358455	0.188596	0.850409	0.946742
AT1G02430	3.99899	-1.48797	1.55469	-0.95708	0.338527	0.639104
AT1G02440	7.4482	-6.36146	1.82825	-3.47953	0.000502292	0.0102321
AT1G02450	47.2069	-4.74153	1.10878	-4.27636	1.89977e-05	0.000885595
AT1G02460	40.7116	-0.413111	0.411153	-1.00476	0.315011	0.616716
AT1G02470	259.878	-0.466312	0.389038	-1.19863	0.230673	0.531901
AT1G02475	1766.39	-0.367077	0.273486	-1.34221	0.179527	0.472279
AT1G02480	0.170643	-0.993962	4.08047	-0.24359	0.807548	NA
AT1G02490	3.09405	1.08834	1.7707	0.614636	0.538795	0.787409
AT1G02500	9244.02	0.110642	0.289305	0.382441	0.702135	0.877963
AT1G02510	0	NA	NA	NA	NA	NA
AT1G02520	434.912	-0.0404471	0.489791	-0.0825802	0.934185	0.977458
AT1G02530	5.9235	0.466443	1.37048	0.34035	0.733593	0.892865
AT1G02540	0	NA	NA	NA	NA	NA
AT1G02550	0	NA	NA	NA	NA	NA
AT1G02560	7933.26	-0.0478763	0.151501	-0.316012	0.751993	0.90228
AT1G02570	15.3715	1.39319	1.07003	1.30201	0.192913	0.488085
AT1G02575	6.67871	-0.333191	1.01184	-0.329292	0.741935	0.89739
AT1G02580	19.0466	-3.54942	0.847876	-4.18625	2.83597e-05	0.00117866
AT1G02590	0.678595	-2.9031	3.85658	-0.752766	0.45159	NA
AT1G02600	0	NA	NA	NA	NA	NA
AT1G02610	2477.49	-0.545073	0.333007	-1.63682	0.101668	0.350915
AT1G02620	62.8104	-1.92136	0.810186	-2.3715	0.017716	0.121462
AT1G02630	10.4114	1.74071	1.01464	1.71558	0.0862384	0.319042
AT1G02640	1868.5	0.0856849	0.50253	0.170507	0.864612	0.952013
AT1G02650	124.372	-0.50254	0.330296	-1.52148	0.128139	0.394704
AT1G02660	3448.49	-0.77637	0.484655	-1.6019	0.109177	0.364464
AT1G02670	87.4495	-0.686098	0.47697	-1.43845	0.150306	0.43064
AT1G02680	430.878	-0.27929	0.199132	-1.40254	0.160755	0.44736
AT1G02681	2.7027	-0.575621	1.79205	-0.321209	0.748052	0.900529
AT1G02690	669.072	0.982294	0.227103	4.32533	1.52303e-05	0.000737006
AT1G02700	9.83454	1.08795	1.1381	0.955934	0.339106	0.63945
AT1G02705	7.26118	0.931966	1.20007	0.776591	0.4374	0.717336
AT1G02710	0	NA	NA	NA	NA	NA
AT1G02720	218.375	0.161661	0.245193	0.65932	0.50969	0.7673
AT1G02730	2659.27	1.30801	0.215531	6.06877	1.28894e-09	3.34668e-07
AT1G02740	417.51	-0.147848	0.184481	-0.801428	0.422884	0.706866
AT1G02750	653.352	-0.16812	0.232653	-0.722621	0.469913	0.740412
AT1G02760	0.879773	0.675484	2.5651	0.263336	0.792291	NA
AT1G02770	28.2016	0.962675	0.576055	1.67115	0.0946916	0.337633
AT1G02780	15678.7	0.574202	0.210628	2.72614	0.00640796	0.0614752
AT1G02790	0	NA	NA	NA	NA	NA
AT1G02800	33.7841	0.308629	0.43557	0.708565	0.478594	0.746739
AT1G02810	286.908	1.09763	0.386786	2.83783	0.00454215	0.0490516
AT1G02813	0.327497	-0.0321818	4.08047	-0.00788677	0.993707	NA
AT1G02816	1226.75	-0.254463	0.168948	-1.50616	0.132026	0.400558
AT1G02820	581.484	2.88097	0.518541	5.55592	2.76156e-08	4.79737e-06
AT1G02830	1.62211	0.578746	3.19862	0.180936	0.856418	0.948551
AT1G02840	2254.95	-0.207507	0.286184	-0.725084	0.4684	0.739681
AT1G02850	4009.78	-1.09322	0.576367	-1.89674	0.0578624	0.251884
AT1G02860	841.287	-0.0705749	0.304663	-0.231649	0.816811	0.93097
AT1G02870	604.941	-0.0362284	0.235287	-0.153975	0.877629	0.956854
AT1G02880	720.484	-0.306707	0.263591	-1.16357	0.244597	0.545071
AT1G02890	4840.95	-0.336323	0.178876	-1.8802	0.0600813	0.257181
AT1G02900	509.689	0.590546	0.288604	2.04621	0.0407355	0.205141
AT1G02910	2121.45	-0.141913	0.169516	-0.837166	0.402499	0.692148
AT1G02920	7714.76	-2.3463	0.535987	-4.37753	1.2003e-05	0.000608902
AT1G02930	12410.5	-1.798	0.541057	-3.32313	0.000890141	0.0154524
AT1G02940	42.9379	-0.286462	0.532053	-0.538409	0.590295	0.817965
AT1G02950	257.323	0.571368	0.215467	2.65176	0.00800728	0.0713906
AT1G02952	0	NA	NA	NA	NA	NA
AT1G02960	849.022	-0.195458	0.174678	-1.11896	0.263156	0.565189
AT1G02965	0.146197	0.929591	4.08047	0.227815	0.81979	NA
AT1G02970	141.857	0.67166	0.336712	1.99476	0.0460691	0.220196
AT1G02980	1.89268	2.18942	2.63495	0.830913	0.406023	0.695052
AT1G02990	1525.94	-0.25568	0.197854	-1.29226	0.196267	0.492441
AT1G03000	1264.85	-0.213264	0.174558	-1.22174	0.221807	0.521283
AT1G03010	125.127	-0.159202	0.41411	-0.384443	0.70065	0.877384
AT1G03020	323.713	-0.28243	0.323874	-0.872039	0.383187	0.677278
AT1G03030	790.546	0.0443234	0.182081	0.243427	0.807675	0.927783
AT1G03040	1409.79	-0.453552	0.208301	-2.17739	0.0294518	0.166942
AT1G03050	0	NA	NA	NA	NA	NA
AT1G03055	137.376	1.45279	0.481175	3.01926	0.00253395	0.0326944
AT1G03060	5052.68	-0.19224	0.232849	-0.825601	0.409031	0.697361
AT1G03070	24.1772	0.146307	0.535732	0.273096	0.784779	0.917545
AT1G03080	7434.72	-0.250857	0.153359	-1.63575	0.101892	0.351382
AT1G03090	5431.29	-1.44206	0.535518	-2.69284	0.00708457	0.0660506
AT1G03100	237.832	-0.527629	0.273319	-1.93045	0.0535508	0.239995
AT1G03103	0.517645	-2.51018	3.99249	-0.628726	0.529528	NA
AT1G03106	2.4675	-0.751627	1.74982	-0.429545	0.667527	0.860416
AT1G03110	468.615	0.363348	0.197233	1.84223	0.065442	0.271144
AT1G03120	7.95173	1.09284	0.858939	1.27232	0.20326	0.500894
AT1G03130	10281.1	1.27345	0.475178	2.67994	0.00736364	0.0674544
AT1G03140	1224	-0.0970841	0.282702	-0.343415	0.731286	0.892268
AT1G03150	815.721	0.0970376	0.212403	0.456856	0.647775	0.849525
AT1G03160	2778.2	-0.307935	0.150578	-2.04502	0.0408532	0.20556
AT1G03165	92.8652	-0.549942	0.34139	-1.61089	0.107204	0.360952
AT1G03170	53.3878	-0.684219	0.366958	-1.86457	0.0622419	0.262296
AT1G03180	104.228	0.646208	0.305291	2.11669	0.0342858	0.183774
AT1G03190	404.269	-0.0866764	0.233696	-0.370894	0.710717	0.882621
AT1G03200	39.2098	0.243226	0.395846	0.614447	0.53892	0.787409
AT1G03210	642.911	-0.209508	0.198598	-1.05494	0.291455	0.592989
AT1G03220	1424.02	0.319617	0.279519	1.14345	0.25285	0.55432
AT1G03230	793.319	-0.130791	0.338815	-0.386025	0.699478	0.876576
AT1G03240	1.64661	3.03114	2.54989	1.18874	0.234544	0.535052
AT1G03250	1272.2	-0.277674	0.177951	-1.5604	0.118666	0.379981
AT1G03260	279.215	-0.231238	0.248387	-0.930955	0.351877	0.651407
AT1G03270	144.732	0.561489	0.293157	1.91532	0.0554517	0.245582
AT1G03280	810.281	-0.183542	0.205474	-0.893263	0.371716	0.668143
AT1G03290	2065.99	-0.476585	0.208889	-2.28152	0.0225175	0.140452
AT1G03300	285.73	-0.0318964	0.45527	-0.0700604	0.944146	0.981103
AT1G03310	2729.16	0.334773	0.25397	1.31816	0.18745	0.481376
AT1G03320	4.7726	2.59322	1.50115	1.72749	0.0840794	0.31495
AT1G03325	0.552275	1.08602	4.01999	0.270154	0.787041	NA
AT1G03330	849.742	0.220677	0.290085	0.760733	0.446817	0.723444
AT1G03340	115.073	-0.0627373	0.312209	-0.200946	0.840741	0.94289
AT1G03350	1898.38	-0.0610895	0.195844	-0.311929	0.755094	0.90393
AT1G03360	457.034	0.168378	0.242534	0.694244	0.487529	0.752709
AT1G03365	1267.35	-0.343042	0.175834	-1.95094	0.0510637	0.233177
AT1G03370	1442.77	-0.50267	0.227041	-2.214	0.0268285	0.157584
AT1G03380	2795.46	-0.100397	0.252326	-0.397888	0.690713	0.872679
AT1G03390	0	NA	NA	NA	NA	NA
AT1G03395	2.45954	-1.09194	1.94964	-0.560074	0.575429	0.809395
AT1G03400	365.662	-0.748143	0.319497	-2.34163	0.0191999	0.127789
AT1G03410	224.33	-1.13578	0.245527	-4.62588	3.73005e-06	0.000239547
AT1G03420	0	NA	NA	NA	NA	NA
AT1G03430	732.615	-0.443476	0.228385	-1.94179	0.0521629	0.236053
AT1G03440	688.313	0.861266	0.34439	2.50084	0.0123898	0.0957366
AT1G03445	3.84552	0.63379	1.17863	0.537736	0.59076	0.818393
AT1G03457	367.695	-0.0756142	0.319459	-0.236695	0.812894	0.929634
AT1G03470	453.246	0.203907	0.216432	0.94213	0.346126	0.646486
AT1G03475	4343.19	-0.0999326	0.186725	-0.535185	0.592522	0.819672
AT1G03490	0	NA	NA	NA	NA	NA
AT1G03495	8.27627	2.35872	1.10197	2.14047	0.032317	0.177229
AT1G03502	8.68546	-0.318489	0.810401	-0.393002	0.694318	0.874398
AT1G03506	14.1034	-0.320264	0.714218	-0.448412	0.653856	0.853026
AT1G03510	47.3096	-0.171925	0.374538	-0.459033	0.646211	0.848554
AT1G03515	0	NA	NA	NA	NA	NA
AT1G03520	792.572	-0.237982	0.19918	-1.19481	0.232162	0.533247
AT1G03530	382.381	-0.0164815	0.368831	-0.0446857	0.964358	0.988064
AT1G03540	62.8434	-0.0208463	0.564605	-0.036922	0.970547	0.989937
AT1G03545	83.7874	-0.575353	0.308947	-1.8623	0.0625604	0.263317
AT1G03550	295.788	-0.306337	0.20961	-1.46146	0.143888	0.420007
AT1G03560	243.709	-0.336751	0.271353	-1.24101	0.214604	0.513132
AT1G03570	0	NA	NA	NA	NA	NA
AT1G03580	285.866	-1.88083	0.630141	-2.98477	0.00283787	0.0350756
AT1G03590	1593.95	-0.165636	0.23952	-0.691533	0.48923	0.753553
AT1G03600	5471.57	0.581225	0.277629	2.09353	0.0363018	0.190271
AT1G03610	2484.72	-0.260002	0.359237	-0.72376	0.469213	0.739806
AT1G03620	181.703	0.0277727	0.33319	0.0833539	0.93357	0.977458
AT1G03630	4762.17	0.511727	0.26228	1.95107	0.0510487	0.233177
AT1G03640	0	NA	NA	NA	NA	NA
AT1G03650	90.9832	-0.316265	0.425478	-0.743317	0.45729	0.730656
AT1G03660	57.0203	0.941335	0.616521	1.52685	0.126799	0.392587
AT1G03670	0.846001	-0.58769	2.27471	-0.258358	0.796131	NA
AT1G03680	5701.26	-0.0470668	0.173032	-0.272012	0.785613	0.917789
AT1G03687	273.067	0.242316	0.237812	1.01894	0.308232	0.610221
AT1G03700	12.9278	-0.864465	0.720346	-1.20007	0.230112	0.531351
AT1G03710	6.6739	2.01444	1.09211	1.84455	0.0651037	0.270345
AT1G03720	0.154949	0.929591	4.08047	0.227815	0.81979	NA
AT1G03730	222.148	-0.291385	0.380168	-0.766464	0.4434	0.721141
AT1G03740	4222.28	-0.716836	0.241982	-2.96235	0.00305302	0.0369178
AT1G03743	31.7713	0.187947	0.720607	0.260817	0.794234	0.922159
AT1G03746	79.5956	0.64456	0.485344	1.32805	0.184162	0.477758
AT1G03750	457.221	-0.124328	0.200575	-0.619856	0.535353	0.78523
AT1G03760	535.176	-0.485564	0.304514	-1.59456	0.110812	0.36745
AT1G03770	304.203	0.158786	0.209648	0.757393	0.448814	0.724821
AT1G03780	782.465	1.02969	0.247883	4.15395	3.26785e-05	0.00130793
AT1G03790	23.2222	-1.00161	0.698144	-1.43468	0.151379	0.432279
AT1G03800	5.72111	1.51838	1.23272	1.23173	0.218049	0.516756
AT1G03810	0	NA	NA	NA	NA	NA
AT1G03820	297.253	1.40912	0.394989	3.56748	0.000360438	0.00811893
AT1G03830	396.208	0.266724	0.247519	1.07759	0.281217	0.583772
AT1G03840	89.5571	1.06879	0.315344	3.38928	0.000700766	0.0130566
AT1G03850	742.874	-0.491126	0.286817	-1.71233	0.0868352	0.320173
AT1G03860	1940.8	0.199423	0.182484	1.09282	0.274472	0.577058
AT1G03870	3876.44	0.342493	0.47708	0.717894	0.472823	0.742506
AT1G03880	0	NA	NA	NA	NA	NA
AT1G03890	0	NA	NA	NA	NA	NA
AT1G03900	1655.66	-0.0914504	0.223722	-0.408767	0.68271	0.868842
AT1G03905	191.215	-0.409087	0.290939	-1.40609	0.159697	0.445702
AT1G03910	1822.99	-0.269663	0.246317	-1.09478	0.273613	0.576377
AT1G03920	97.3128	0.566277	0.397993	1.42283	0.154785	0.437349
AT1G03930	1719.9	0.0566402	0.179405	0.315712	0.752221	0.90229
AT1G03935	45.4456	-0.83453	0.408505	-2.04289	0.0410638	0.206018
AT1G03940	26.7998	2.58214	0.694498	3.71799	0.000200813	0.00517397
AT1G03950	482.638	-0.165276	0.194639	-0.849141	0.395803	0.687083
AT1G03960	317.607	-0.396644	0.278365	-1.42491	0.154185	0.436413
AT1G03970	1081.17	-0.316391	0.255502	-1.23831	0.2156	0.513956
AT1G03980	44.659	0.0373194	0.532085	0.0701379	0.944084	0.981103
AT1G03982	0	NA	NA	NA	NA	NA
AT1G03987	0	NA	NA	NA	NA	NA
AT1G03990	19.3687	3.26242	1.01287	3.22096	0.0012776	0.0203632
AT1G03993	0.146197	0.929591	4.08047	0.227815	0.81979	NA
AT1G03997	0	NA	NA	NA	NA	NA
AT1G04000	91.7056	0.161774	0.305241	0.529987	0.596121	0.821547
AT1G04003	0	NA	NA	NA	NA	NA
AT1G04007	1.77508	-3.20933	2.51155	-1.27783	0.201311	0.498353
AT1G04010	414.979	-0.278988	0.217203	-1.28446	0.198982	0.496098
AT1G04013	1.67383	-1.25412	1.68241	-0.745429	0.456012	0.730194
AT1G04017	0	NA	NA	NA	NA	NA
AT1G04020	380.316	0.791545	0.326902	2.42136	0.0154627	0.110434
AT1G04023	0	NA	NA	NA	NA	NA
AT1G04030	233.331	0.231341	0.298151	0.775919	0.437797	0.717489
AT1G04033	0.496234	-0.947985	4.03603	-0.234881	0.814301	NA
AT1G04037	0	NA	NA	NA	NA	NA
AT1G04040	2955.81	1.00055	0.212492	4.70867	2.4934e-06	0.000173012
AT1G04043	0.146197	0.929591	4.08047	0.227815	0.81979	NA
AT1G04047	9.78603	-0.783246	0.772009	-1.01456	0.310318	0.612394
AT1G04050	147.046	0.50479	0.280661	1.79858	0.0720855	0.287236
AT1G04053	47.2768	-0.503066	0.383092	-1.31317	0.189124	0.483173
AT1G04057	0	NA	NA	NA	NA	NA
AT1G04063	0	NA	NA	NA	NA	NA
AT1G04067	1.85943	-4.35747	2.21084	-1.97095	0.0487291	0.226936
AT1G04070	196.245	0.50929	0.253358	2.01016	0.0444139	0.215397
AT1G04073	0.309898	1.75361	4.04511	0.433514	0.664642	NA
AT1G04077	2.62517	-2.86262	1.83816	-1.55733	0.119393	0.381315
AT1G04080	2488.47	-0.109343	0.203981	-0.536043	0.591929	0.819172
AT1G04083	0	NA	NA	NA	NA	NA
AT1G04087	0	NA	NA	NA	NA	NA
AT1G04090	48.976	1.08411	0.40889	2.65134	0.00801734	0.0713906
AT1G04093	0	NA	NA	NA	NA	NA
AT1G04097	0.146197	0.929591	4.08047	0.227815	0.81979	NA
AT1G04100	254.492	0.200586	0.218851	0.916543	0.359382	0.657823
AT1G04103	0.470848	0.79184	4.04511	0.195752	0.844804	NA
AT1G04105	0.775245	-0.703942	3.79846	-0.185323	0.852976	NA
AT1G04110	641.904	0.256574	0.246354	1.04148	0.297651	0.598928
AT1G04117	0	NA	NA	NA	NA	NA
AT1G04120	6293.98	-0.152972	0.22581	-0.677436	0.498129	0.760324
AT1G04123	6.39711	-0.264032	1.01614	-0.259837	0.794989	0.922559
AT1G04127	0.292395	1.68132	4.05208	0.414928	0.678194	NA
AT1G04130	307.478	0.391273	0.235967	1.65817	0.0972833	0.342285
AT1G04133	12.3609	-3.58325	1.21602	-2.94671	0.00321174	0.0380913
AT1G04137	0	NA	NA	NA	NA	NA
AT1G04140	3721.51	-0.28384	0.204689	-1.38669	0.165537	0.453817
AT1G04143	0	NA	NA	NA	NA	NA
AT1G04147	0.496809	2.41912	3.41869	0.707617	0.479183	NA
AT1G04150	1.64539	-0.160302	3.19712	-0.0501395	0.960011	0.986412
AT1G04153	0	NA	NA	NA	NA	NA
AT1G04157	0	NA	NA	NA	NA	NA
AT1G04160	391.442	0.399692	0.261698	1.5273	0.126685	0.39244
AT1G04163	13.311	-3.88061	0.99825	-3.88741	0.000101319	0.00311662
AT1G04167	0	NA	NA	NA	NA	NA
AT1G04170	3390.14	0.203195	0.142531	1.42562	0.153979	0.43615
AT1G04173	0.391325	2.04779	4.01999	0.509402	0.610471	NA
AT1G04177	0.345097	-1.92373	4.0348	-0.476783	0.633516	NA
AT1G04180	44.6667	0.475126	0.591883	0.802737	0.422127	0.706076
AT1G04183	0.619797	2.74801	3.97688	0.690996	0.489568	NA
AT1G04187	36.5905	-0.955578	0.402941	-2.37151	0.0177157	0.121462
AT1G04190	948.387	-0.00406946	0.196703	-0.0206883	0.983494	0.995324
AT1G04193	7.94737	0.441919	0.938813	0.470721	0.63784	0.843875
AT1G04197	48.2951	-0.386503	0.422799	-0.914153	0.360636	0.658825
AT1G04200	1346.17	-0.0647757	0.161136	-0.401994	0.687688	0.871366
AT1G04203	0	NA	NA	NA	NA	NA
AT1G04207	0	NA	NA	NA	NA	NA
AT1G04210	3809.7	0.0395939	0.138721	0.285421	0.775321	0.912727
AT1G04213	52.3427	0.445066	0.496971	0.895557	0.370489	0.66703
AT1G04217	66.3016	-0.6713	0.310962	-2.15878	0.0308672	0.172295
AT1G04220	93.8727	0.668298	0.383137	1.74428	0.0811104	0.308272
AT1G04223	47.4282	-0.297245	0.387394	-0.767295	0.442906	0.720886
AT1G04227	57.3177	-0.50339	0.354535	-1.41986	0.155648	0.438528
AT1G04230	361.653	-0.286763	0.216671	-1.3235	0.185669	0.479072
AT1G04233	1.12775	1.16728	3.47747	0.33567	0.73712	NA
AT1G04237	1.07227	1.11595	3.49224	0.319552	0.749308	NA
AT1G04240	1734.52	-0.385497	0.469037	-0.821891	0.411139	0.69909
AT1G04243	0	NA	NA	NA	NA	NA
AT1G04247	1.05564	2.32509	2.77737	0.837157	0.402504	NA
AT1G04250	1181.92	1.29495	0.337561	3.8362	0.000124951	0.00365719
AT1G04253	0	NA	NA	NA	NA	NA
AT1G04257	0	NA	NA	NA	NA	NA
AT1G04260	322.102	0.0918386	0.344463	0.266614	0.789766	0.919591
AT1G04263	0.80475	-3.15378	3.96186	-0.796035	0.426012	NA
AT1G04267	10.268	0.0524248	0.684626	0.0765743	0.938962	0.979147
AT1G04270	12936.4	0.599805	0.148336	4.04355	5.2647e-05	0.00188336
AT1G04273	28.5664	-0.0268626	0.570973	-0.047047	0.962476	0.987392
AT1G04277	15.9145	-0.076867	0.68639	-0.111987	0.910833	0.969848
AT1G04280	1871.28	-0.176874	0.236488	-0.747922	0.454507	0.729266
AT1G04283	0	NA	NA	NA	NA	NA
AT1G04287	0	NA	NA	NA	NA	NA
AT1G04290	483.892	0.174898	0.265997	0.657518	0.510848	0.768048
AT1G04293	0	NA	NA	NA	NA	NA
AT1G04295	22.44	0.228403	0.654301	0.34908	0.727029	0.890913
AT1G04297	0	NA	NA	NA	NA	NA
AT1G04300	3661.69	-0.254091	0.230235	-1.10361	0.269761	0.572351
AT1G04303	0	NA	NA	NA	NA	NA
AT1G04307	0	NA	NA	NA	NA	NA
AT1G04310	702.902	-0.540494	0.256671	-2.10579	0.0352228	0.187067
AT1G04313	20.9534	-0.241814	0.643844	-0.375578	0.707231	0.880783
AT1G04320	0	NA	NA	NA	NA	NA
AT1G04323	0.877184	3.25131	3.95638	0.821789	0.411197	NA
AT1G04327	0	NA	NA	NA	NA	NA
AT1G04330	14.1933	0.573331	0.892915	0.642089	0.520815	0.775245
AT1G04333	0	NA	NA	NA	NA	NA
AT1G04337	0	NA	NA	NA	NA	NA
AT1G04340	716.93	0.112698	0.213729	0.527292	0.597991	0.822352
AT1G04343	3.36639	-0.322216	1.20221	-0.26802	0.788684	0.919086
AT1G04347	0.170643	-0.993962	4.08047	-0.24359	0.807548	NA
AT1G04350	2391	0.475454	0.315838	1.50537	0.132228	0.400599
AT1G04353	15.2132	-0.412708	0.612736	-0.67355	0.500598	0.761877
AT1G04357	12.2052	-0.964855	0.722253	-1.3359	0.181583	0.474688
AT1G04360	102.089	0.0394295	0.267271	0.147526	0.882717	0.958998
AT1G04363	48.6021	-0.276317	0.503674	-0.548603	0.583278	0.813667
AT1G04367	0	NA	NA	NA	NA	NA
AT1G04370	0.804897	1.81749	3.04212	0.59744	0.550214	NA
AT1G04373	0	NA	NA	NA	NA	NA
AT1G04377	0	NA	NA	NA	NA	NA
AT1G04380	5.07762	2.07161	1.49946	1.38157	0.167104	0.455887
AT1G04383	0	NA	NA	NA	NA	NA
AT1G04387	0	NA	NA	NA	NA	NA
AT1G04390	563.062	-0.166812	0.224482	-0.743096	0.457423	0.730715
AT1G04397	1.02386	-3.49654	3.95027	-0.885138	0.376082	NA
AT1G04400	10539.1	-0.533794	0.204058	-2.61589	0.00889946	0.0763393
AT1G04403	0	NA	NA	NA	NA	NA
AT1G04407	0	NA	NA	NA	NA	NA
AT1G04410	22628.5	0.185937	0.194856	0.954224	0.33997	0.64054
AT1G04413	0.517645	-2.51018	3.99249	-0.628726	0.529528	NA
AT1G04417	0	NA	NA	NA	NA	NA
AT1G04420	3471.44	0.0928137	0.179833	0.51611	0.605778	0.826316
AT1G04427	0.947294	2.10813	3.60585	0.584641	0.558789	NA
AT1G04430	5201.14	0.0552686	0.202792	0.272538	0.785208	0.917777
AT1G04433	11.5593	0.379408	0.775733	0.489096	0.624774	0.837599
AT1G04437	0.170643	-0.993962	4.08047	-0.24359	0.807548	NA
AT1G04440	4499.45	-0.133267	0.187214	-0.711845	0.47656	0.745353
AT1G04443	0	NA	NA	NA	NA	NA
AT1G04445	1.8173	-1.42615	1.66094	-0.858639	0.39054	0.683458
AT1G04447	0	NA	NA	NA	NA	NA
AT1G04450	0	NA	NA	NA	NA	NA
AT1G04453	0.172548	-0.993962	4.08047	-0.24359	0.807548	NA
AT1G04455	0	NA	NA	NA	NA	NA
AT1G04457	1.00237	3.43104	2.70523	1.2683	0.204692	NA
AT1G04463	39.8491	-0.366507	0.521173	-0.703235	0.481909	0.748781
AT1G04467	2.49594	3.68347	1.99518	1.84618	0.0648658	0.269729
AT1G04470	1.02386	-3.49654	3.95027	-0.885138	0.376082	NA
AT1G04473	0.170643	-0.993962	4.08047	-0.24359	0.807548	NA
AT1G04477	0	NA	NA	NA	NA	NA
AT1G04480	3073.3	0.615611	0.176762	3.48271	0.000496365	0.010166
AT1G04483	1.00601	-0.940894	2.47707	-0.379842	0.704063	NA
AT1G04487	0	NA	NA	NA	NA	NA
AT1G04490	54.2401	1.05408	0.530153	1.98826	0.0467825	0.221937
AT1G04493	0	NA	NA	NA	NA	NA
AT1G04497	0	NA	NA	NA	NA	NA
AT1G04500	37.3046	-0.375114	0.500953	-0.7488	0.453978	0.728884
AT1G04503	0.292395	1.68132	4.05208	0.414928	0.678194	NA
AT1G04507	1.84011	-0.291205	1.74317	-0.167054	0.867327	0.953099
AT1G04510	1379.41	-0.0494944	0.191511	-0.258442	0.796066	0.923107
AT1G04513	3.8047	1.85084	1.25336	1.47671	0.139755	0.413308
AT1G04517	0	NA	NA	NA	NA	NA
AT1G04520	661.901	0.936486	0.330383	2.83455	0.00458905	0.0493155
AT1G04523	0	NA	NA	NA	NA	NA
AT1G04527	0	NA	NA	NA	NA	NA
AT1G04530	1650.46	0.696942	0.35351	1.97149	0.0486677	0.226912
AT1G04533	0.146197	0.929591	4.08047	0.227815	0.81979	NA
AT1G04537	1.01939	-0.0274301	2.42992	-0.0112885	0.990993	NA
AT1G04540	1.09255	3.54868	3.29981	1.07542	0.282187	NA
AT1G04547	0	NA	NA	NA	NA	NA
AT1G04550	567.984	0.393195	0.300144	1.31002	0.190188	0.484234
AT1G04555	245.205	-0.190536	0.240252	-0.793067	0.427739	0.70987
AT1G04557	0.170643	-0.993962	4.08047	-0.24359	0.807548	NA
AT1G04560	1.16136	-2.45557	3.42034	-0.717933	0.472799	NA
AT1G04563	7.22242	-0.653108	1.15131	-0.567275	0.570527	0.806118
AT1G04567	1.67983	-2.00451	1.88546	-1.06314	0.287718	0.590518
AT1G04570	27.634	-0.263506	0.505812	-0.520956	0.602398	0.824609
AT1G04573	0	NA	NA	NA	NA	NA
AT1G04577	0.309898	1.75361	4.04511	0.433514	0.664642	NA
AT1G04580	4.77978	4.6657	1.73716	2.68582	0.00723531	0.0668195
AT1G04583	1.01416	-3.48329	3.42559	-1.01684	0.309228	NA
AT1G04587	0.345097	-1.92373	4.0348	-0.476783	0.633516	NA
AT1G04590	604.04	0.0961976	0.199561	0.482045	0.629774	0.839836
AT1G04593	0	NA	NA	NA	NA	NA
AT1G04597	0	NA	NA	NA	NA	NA
AT1G04600	33.9147	0.388601	0.585935	0.663215	0.507193	0.765972
AT1G04603	0.464847	2.33495	3.99982	0.583764	0.559379	NA
AT1G04607	0	NA	NA	NA	NA	NA
AT1G04610	72.5293	-1.12933	0.532274	-2.1217	0.0338629	0.182437
AT1G04620	1362.26	-1.32238	0.468351	-2.82349	0.00475046	0.0502532
AT1G04623	0	NA	NA	NA	NA	NA
AT1G04625	0	NA	NA	NA	NA	NA
AT1G04630	583.282	0.372882	0.180792	2.06249	0.0391612	0.200132
AT1G04635	123.983	0.0597388	0.329143	0.181498	0.855977	0.9485
AT1G04640	1396.77	-0.390619	0.219109	-1.78276	0.0746255	0.293558
AT1G04643	7.57001	-0.670465	1.19441	-0.561333	0.57457	0.808633
AT1G04645	0	NA	NA	NA	NA	NA
AT1G04647	18.33	0.346405	0.586324	0.590807	0.55465	0.796262
AT1G04650	195.619	0.746717	0.269551	2.77023	0.00560173	0.0561033
AT1G04653	0	NA	NA	NA	NA	NA
AT1G04657	0.309898	1.75361	4.04511	0.433514	0.664642	NA
AT1G04660	0.341285	-1.90977	4.03603	-0.47318	0.636085	NA
AT1G04667	0	NA	NA	NA	NA	NA
AT1G04670	0.9657	-3.41624	3.95275	-0.864269	0.38744	NA
AT1G04673	0	NA	NA	NA	NA	NA
AT1G04677	0.146197	0.929591	4.08047	0.227815	0.81979	NA
AT1G04680	1221.91	0.798869	0.327171	2.44174	0.0146165	0.106501
AT1G04683	1.29791	2.64287	2.74453	0.962959	0.335568	NA
AT1G04687	0	NA	NA	NA	NA	NA
AT1G04690	3771.42	-0.253937	0.207041	-1.22651	0.220008	0.518535
AT1G04693	0	NA	NA	NA	NA	NA
AT1G04697	0.195663	0.929591	4.08047	0.227815	0.81979	NA
AT1G04700	228.535	0.844325	0.274137	3.07993	0.00207046	0.0283582
AT1G04703	0	NA	NA	NA	NA	NA
AT1G04707	11.5311	-0.681831	0.784981	-0.868595	0.385069	0.678946
AT1G04710	515.975	0.339437	0.215804	1.57289	0.115744	0.375137
AT1G04713	0.505561	2.44335	3.99317	0.611882	0.540616	NA
AT1G04717	0	NA	NA	NA	NA	NA
AT1G04720	0	NA	NA	NA	NA	NA
AT1G04723	0	NA	NA	NA	NA	NA
AT1G04730	359.888	0.535877	0.270973	1.9776	0.047974	0.225287
AT1G04733	0	NA	NA	NA	NA	NA
AT1G04737	0	NA	NA	NA	NA	NA
AT1G04743	5.0125	-1.00729	1.31331	-0.766986	0.44309	0.720977
AT1G04747	0	NA	NA	NA	NA	NA
AT1G04750	2834.3	-0.262908	0.152788	-1.72073	0.0852991	0.317398
AT1G04753	0.650338	-1.51345	2.73152	-0.55407	0.579531	NA
AT1G04760	73.9498	0.669053	0.33653	1.98809	0.0468017	0.221984
AT1G04763	0.48285	-2.41898	3.99802	-0.605044	0.54515	NA
AT1G04767	4.59983	-0.527735	1.5459	-0.341378	0.732819	0.892668
AT1G04770	1041.43	0.0725416	0.175255	0.41392	0.678933	0.86723
AT1G04773	0.623047	-0.0822347	3.29223	-0.0249785	0.980072	NA
AT1G04778	11.9448	1.77265	0.746764	2.37378	0.017607	0.120939
AT1G04780	2950.36	-0.401752	0.172128	-2.33403	0.0195941	0.129592
AT1G04783	0.438592	2.25924	4.00477	0.564137	0.572661	NA
AT1G04787	0	NA	NA	NA	NA	NA
AT1G04790	1090.94	-0.219236	0.216425	-1.01299	0.311067	0.612829
AT1G04793	0	NA	NA	NA	NA	NA
AT1G04797	0.663185	-2.87245	3.83578	-0.748858	0.453943	NA
AT1G04800	76.1508	0.292595	0.566966	0.516071	0.605805	0.826316
AT1G04803	0	NA	NA	NA	NA	NA
AT1G04807	0	NA	NA	NA	NA	NA
AT1G04810	2226.87	-0.134391	0.239682	-0.560706	0.574998	0.808977
AT1G04813	0	NA	NA	NA	NA	NA
AT1G04817	0	NA	NA	NA	NA	NA
AT1G04820	7054.29	0.264936	0.287216	0.922428	0.356306	0.655321
AT1G04823	1.1119	-2.45546	3.46473	-0.7087	0.478511	NA
AT1G04827	0.58479	2.67043	3.98071	0.670842	0.502321	NA
AT1G04830	592.46	-0.177547	0.287004	-0.618622	0.536165	0.785701
AT1G04833	0	NA	NA	NA	NA	NA
AT1G04837	2.26481	1.78619	2.00801	0.889529	0.373719	0.669799
AT1G04840	95.9781	-0.753847	0.312308	-2.4138	0.0157873	0.111991
AT1G04847	0	NA	NA	NA	NA	NA
AT1G04850	2412.14	-0.0758706	0.144927	-0.523508	0.600621	0.823628
AT1G04853	0	NA	NA	NA	NA	NA
AT1G04857	0	NA	NA	NA	NA	NA
AT1G04860	2239.74	-0.108419	0.183046	-0.592304	0.553647	0.795708
AT1G04863	0	NA	NA	NA	NA	NA
AT1G04867	0	NA	NA	NA	NA	NA
AT1G04870	958.407	0.0556017	0.182026	0.30546	0.760015	0.906417
AT1G04873	0.920943	3.3194	3.5132	0.944838	0.344742	NA
AT1G04877	0	NA	NA	NA	NA	NA
AT1G04880	14.0864	1.58086	0.904566	1.74765	0.0805254	0.307277
AT1G04883	0	NA	NA	NA	NA	NA
AT1G04887	0	NA	NA	NA	NA	NA
AT1G04890	0	NA	NA	NA	NA	NA
AT1G04893	0	NA	NA	NA	NA	NA
AT1G04895	0	NA	NA	NA	NA	NA
AT1G04897	0.16095	-0.993962	4.08047	-0.24359	0.807548	NA
AT1G04900	597.883	-0.128005	0.250281	-0.511446	0.609039	0.828393
AT1G04907	2.46361	0.959311	1.38335	0.69347	0.488015	0.752999
AT1G04910	1134.12	-0.0844877	0.213843	-0.395093	0.692775	0.873775
AT1G04913	0	NA	NA	NA	NA	NA
AT1G04917	12.1701	0.845957	0.98023	0.863019	0.388127	0.68136
AT1G04920	95.5166	0.158397	0.374162	0.423339	0.672048	0.863189
AT1G04923	1.7881	-0.810024	1.89756	-0.426877	0.669469	0.861684
AT1G04927	0.511928	-2.4956	3.99336	-0.624937	0.532012	NA
AT1G04930	98.0045	0.00937841	0.29725	0.0315506	0.97483	0.991543
AT1G04933	5.62417	-0.40515	0.997885	-0.406009	0.684736	0.869612
AT1G04937	0	NA	NA	NA	NA	NA
AT1G04940	20.7254	0.4092	0.554882	0.737453	0.460847	0.733654
AT1G04943	0	NA	NA	NA	NA	NA
AT1G04945	291.898	-0.231635	0.260635	-0.888736	0.374145	0.670264
AT1G04947	0	NA	NA	NA	NA	NA
AT1G04950	992.469	-0.176232	0.216741	-0.813099	0.416161	0.702423
AT1G04953	8.95134	0.840221	0.854478	0.983315	0.325453	0.627123
AT1G04957	0.172548	-0.993962	4.08047	-0.24359	0.807548	NA
AT1G04960	862.61	-0.245808	0.175724	-1.39883	0.161865	0.448408
AT1G04963	0	NA	NA	NA	NA	NA
AT1G04967	0	NA	NA	NA	NA	NA
AT1G04970	2120.19	-0.262875	0.168008	-1.56466	0.117664	0.378084
AT1G04973	0.536948	-0.947985	4.03603	-0.234881	0.814301	NA
AT1G04977	1.90706	-0.618218	1.74965	-0.353337	0.723835	0.889408
AT1G04980	772.732	-0.464069	0.344795	-1.34593	0.178326	0.470975
AT1G04983	0.629048	-1.4572	3.99802	-0.36448	0.715499	NA
AT1G04985	974.687	-0.209396	0.210636	-0.994114	0.320167	0.621728
AT1G04987	0	NA	NA	NA	NA	NA
AT1G04990	981.709	-0.230692	0.423966	-0.544128	0.586354	0.815451
AT1G04997	2.50287	-2.11148	2.43598	-0.866788	0.386058	0.680165
AT1G05000	2340.86	-1.42006	0.367051	-3.86884	0.000109354	0.00328648
AT1G05003	0	NA	NA	NA	NA	NA
AT1G05005	5.59077	-3.43149	1.32739	-2.58513	0.0097341	0.0813067
AT1G05007	0	NA	NA	NA	NA	NA
AT1G05010	24394.2	-0.271042	0.244347	-1.10925	0.267323	0.570074
AT1G05013	0	NA	NA	NA	NA	NA
AT1G05017	1.95979	-1.66591	2.38961	-0.697147	0.485711	0.75104
AT1G05020	144.598	-0.851533	0.474272	-1.79545	0.0725814	0.288166
AT1G05023	5.27845	-1.48316	1.10027	-1.34799	0.177661	0.470219
AT1G05027	0.640646	-1.4895	3.23413	-0.460557	0.645117	NA
AT1G05030	577.177	-0.323951	0.166515	-1.94548	0.0517171	0.234695
AT1G05033	0.170643	-0.993962	4.08047	-0.24359	0.807548	NA
AT1G05035	0	NA	NA	NA	NA	NA
AT1G05037	0	NA	NA	NA	NA	NA
AT1G05040	4.96908	-2.79638	1.3003	-2.15057	0.0315102	0.174618
AT1G05043	2.34788	0.0373423	1.66121	0.022479	0.982066	0.994629
AT1G05047	7.22562	-0.730304	0.859673	-0.849514	0.395595	0.686936
AT1G05053	0	NA	NA	NA	NA	NA
AT1G05055	301.383	0.15187	0.195267	0.777757	0.436713	0.716954
AT1G05057	2.73536	0.0569155	1.65882	0.0343109	0.972629	0.990389
AT1G05060	559.904	-0.466786	0.195659	-2.38571	0.0170464	0.118383
AT1G05061	39.9325	-0.745402	0.426428	-1.74802	0.0804614	0.307275
AT1G05065	55.4187	-0.212304	0.409371	-0.518611	0.604032	0.825432
AT1G05067	0.68257	-2.91109	3.97187	-0.732929	0.463602	NA
AT1G05070	648.799	0.0512015	0.174362	0.293651	0.769024	0.910343
AT1G05073	0	NA	NA	NA	NA	NA
AT1G05077	0.172548	-0.993962	4.08047	-0.24359	0.807548	NA
AT1G05080	0.58479	2.67043	3.98071	0.670842	0.502321	NA
AT1G05083	1.2876	-3.83054	3.94132	-0.971893	0.331104	NA
AT1G05085	0	NA	NA	NA	NA	NA
AT1G05087	158.378	-0.636547	0.251403	-2.53198	0.0113422	0.0905986
AT1G05090	71.4474	-0.298132	0.480377	-0.62062	0.534849	0.784916
AT1G05093	0	NA	NA	NA	NA	NA
AT1G05097	0	NA	NA	NA	NA	NA
AT1G05100	17.6913	0.101828	0.64662	0.157477	0.874869	0.955989
AT1G05103	0.500046	-0.961945	4.0348	-0.238412	0.811561	NA
AT1G05107	1.04681	-2.26703	2.86372	-0.791637	0.428572	NA
AT1G05113	0	NA	NA	NA	NA	NA
AT1G05117	0	NA	NA	NA	NA	NA
AT1G05120	870.307	-0.122033	0.200195	-0.609572	0.542145	0.789053
AT1G05123	0.172548	-0.993962	4.08047	-0.24359	0.807548	NA
AT1G05127	0	NA	NA	NA	NA	NA
AT1G05133	0	NA	NA	NA	NA	NA
AT1G05135	1.31722	-1.69763	2.0483	-0.8288	0.407217	NA
AT1G05136	0	NA	NA	NA	NA	NA
AT1G05137	0	NA	NA	NA	NA	NA
AT1G05140	2313.39	-0.0889028	0.198914	-0.446941	0.654918	0.853535
AT1G05143	3.14957	-0.766044	1.80753	-0.423807	0.671707	0.862888
AT1G05147	4.88778	-0.443115	1.08015	-0.410236	0.681633	0.868049
AT1G05150	1950.18	0.137883	0.221946	0.621245	0.534438	0.784456
AT1G05153	9.14758	0.911662	0.962961	0.946728	0.343778	0.644233
AT1G05160	618.113	-0.391939	0.244887	-1.60049	0.10949	0.365044
AT1G05163	17131.1	0.177978	0.600108	0.296577	0.766789	0.90936
AT1G05170	685.23	-0.101479	0.305409	-0.332273	0.739683	0.896427
AT1G05173	0	NA	NA	NA	NA	NA
AT1G05177	0.517645	-2.51018	3.99249	-0.628726	0.529528	NA
AT1G05180	1597.75	-0.206247	0.199828	-1.03212	0.302016	0.603682
AT1G05183	6.31768	-0.721783	1.14535	-0.630186	0.528573	0.780591
AT1G05187	5.31186	-1.08472	1.15694	-0.937574	0.348463	0.64867
AT1G05190	14065.6	-0.0404722	0.160056	-0.252863	0.800374	0.92445
AT1G05193	0	NA	NA	NA	NA	NA
AT1G05197	0	NA	NA	NA	NA	NA
AT1G05200	1924.29	0.142067	0.240999	0.589491	0.555532	0.797102
AT1G05203	0.804323	-0.779425	3.76558	-0.206987	0.83602	NA
AT1G05205	279.682	0.68262	0.311525	2.19122	0.0284359	0.162904
AT1G05207	0.988103	0.914016	2.43899	0.374752	0.707845	NA
AT1G05210	161.021	0.749063	0.274491	2.72891	0.00635437	0.0611554
AT1G05213	0.58479	2.67043	3.98071	0.670842	0.502321	NA
AT1G05217	0.16095	-0.993962	4.08047	-0.24359	0.807548	NA
AT1G05220	22.3372	0.656463	0.591154	1.11048	0.266794	0.569591
AT1G05223	0	NA	NA	NA	NA	NA
AT1G05227	0	NA	NA	NA	NA	NA
AT1G05230	835.446	-0.0139774	0.172889	-0.0808461	0.935564	0.97795
AT1G05233	0	NA	NA	NA	NA	NA
AT1G05237	0	NA	NA	NA	NA	NA
AT1G05240	11.3111	2.19355	0.820421	2.67369	0.00750214	0.0681829
AT1G05243	0	NA	NA	NA	NA	NA
AT1G05247	134.02	0.244159	0.472067	0.517212	0.605008	0.8259
AT1G05250	24.767	1.48622	0.76279	1.9484	0.0513674	0.233817
AT1G05253	0.16095	-0.993962	4.08047	-0.24359	0.807548	NA
AT1G05257	4.06439	3.5083	2.10567	1.66612	0.0956899	0.339443
AT1G05260	643.964	0.377552	0.295925	1.27584	0.202013	0.499138
AT1G05263	0	NA	NA	NA	NA	NA
AT1G05267	0.172548	-0.993962	4.08047	-0.24359	0.807548	NA
AT1G05270	1105.18	-0.0793686	0.191599	-0.414245	0.678695	0.86716
AT1G05273	7.90098	-0.665163	0.80126	-0.830146	0.406456	0.695338
AT1G05277	1.41905	-1.91656	3.26378	-0.58722	0.557056	0.798109
AT1G05280	20.8944	1.93468	0.611797	3.16228	0.00156538	0.0234778
AT1G05283	0	NA	NA	NA	NA	NA
AT1G05287	0	NA	NA	NA	NA	NA
AT1G05290	0	NA	NA	NA	NA	NA
AT1G05291	0	NA	NA	NA	NA	NA
AT1G05293	0.16095	-0.993962	4.08047	-0.24359	0.807548	NA
AT1G05297	0.609235	1.29746	4.00477	0.32398	0.745953	NA
AT1G05300	437.027	-2.13249	0.288989	-7.37916	1.59295e-13	1.32638e-10
AT1G05303	0	NA	NA	NA	NA	NA
AT1G05307	0	NA	NA	NA	NA	NA
AT1G05310	105.086	1.22899	0.498985	2.46298	0.0137786	0.102735
AT1G05313	0	NA	NA	NA	NA	NA
AT1G05317	0	NA	NA	NA	NA	NA
AT1G05320	2181.51	0.105626	0.279633	0.377731	0.705631	0.879789
AT1G05323	0	NA	NA	NA	NA	NA
AT1G05327	0.657759	1.45544	2.72605	0.533901	0.59341	NA
AT1G05330	6.63727	-0.62948	1.32004	-0.476864	0.633459	0.842014
AT1G05333	0.3219	-1.8365	4.04265	-0.454282	0.649626	NA
AT1G05337	0.309898	1.75361	4.04511	0.433514	0.664642	NA
AT1G05340	351.091	-0.784014	0.345507	-2.26917	0.0232581	0.143562
AT1G05343	0	NA	NA	NA	NA	NA
AT1G05347	1.4091	2.78787	2.20614	1.26369	0.206343	0.504854
AT1G05350	673.316	-0.0417264	0.180089	-0.231699	0.816772	0.93097
AT1G05353	0	NA	NA	NA	NA	NA
AT1G05357	0.683145	-0.00794276	3.23222	-0.00245737	0.998039	NA
AT1G05360	630.99	0.281003	0.241183	1.1651	0.243977	0.54434
AT1G05363	0	NA	NA	NA	NA	NA
AT1G05367	0.494448	-2.44991	3.99611	-0.613073	0.539828	NA
AT1G05370	71.6615	0.395355	0.305408	1.29451	0.195488	0.491509
AT1G05373	0	NA	NA	NA	NA	NA
AT1G05377	0	NA	NA	NA	NA	NA
AT1G05380	1594.43	-0.233754	0.203628	-1.14794	0.250992	0.552464
AT1G05383	0	NA	NA	NA	NA	NA
AT1G05385	1036.15	0.180176	0.23206	0.776419	0.437501	0.717394
AT1G05387	0	NA	NA	NA	NA	NA
AT1G05390	0	NA	NA	NA	NA	NA
AT1G05397	1.33129	-0.0836989	1.97831	-0.0423083	0.966253	0.988356
AT1G05400	21.7735	-0.197998	0.510972	-0.387493	0.698391	0.876048
AT1G05407	0	NA	NA	NA	NA	NA
AT1G05410	690.664	0.151396	0.233397	0.648663	0.516557	0.772914
AT1G05413	0	NA	NA	NA	NA	NA
AT1G05417	40.5528	-0.0389318	0.508943	-0.0764954	0.939025	0.979161
AT1G05420	2.35545	3.58946	1.85992	1.9299	0.0536197	0.240214
AT1G05423	36.5434	-0.112403	0.387687	-0.289932	0.771868	0.911228
AT1G05427	34.1661	0.12586	0.492604	0.2555	0.798337	0.923658
AT1G05430	1036.21	-0.0443966	0.159888	-0.277674	0.781263	0.915573
AT1G05433	48.6764	-0.124335	0.442745	-0.280828	0.778842	0.914319
AT1G05440	121.687	0.71578	0.274571	2.6069	0.00913662	0.077766
AT1G05443	0	NA	NA	NA	NA	NA
AT1G05447	0	NA	NA	NA	NA	NA
AT1G05450	3.41812	-4.2061	2.17314	-1.9355	0.0529292	0.238226
AT1G05453	0	NA	NA	NA	NA	NA
AT1G05460	523.478	0.0812897	0.229012	0.354958	0.722621	0.888765
AT1G05463	0.170643	-0.993962	4.08047	-0.24359	0.807548	NA
AT1G05467	0.146197	0.929591	4.08047	0.227815	0.81979	NA
AT1G05470	978.018	0.219446	0.175252	1.25217	0.210508	0.508925
AT1G05473	0	NA	NA	NA	NA	NA
AT1G05477	0	NA	NA	NA	NA	NA
AT1G05483	0.195663	0.929591	4.08047	0.227815	0.81979	NA
AT1G05487	4.63234	2.17453	1.39393	1.56	0.118761	0.380132
AT1G05490	164.468	2.03241	0.345411	5.88403	4.00388e-09	9.20777e-07
AT1G05493	0	NA	NA	NA	NA	NA
AT1G05497	0	NA	NA	NA	NA	NA
AT1G05500	2091.78	0.0518754	0.144302	0.359492	0.719227	0.886759
AT1G05507	0	NA	NA	NA	NA	NA
AT1G05510	0.476849	-0.874722	4.04265	-0.216374	0.828697	NA
AT1G05517	0.16095	-0.993962	4.08047	-0.24359	0.807548	NA
AT1G05520	1425.22	-0.0031891	0.167757	-0.0190102	0.984833	0.995914
AT1G05523	0	NA	NA	NA	NA	NA
AT1G05527	0	NA	NA	NA	NA	NA
AT1G05530	30.3305	0.78025	0.630652	1.23721	0.216008	0.514384
AT1G05533	0	NA	NA	NA	NA	NA
AT1G05537	0	NA	NA	NA	NA	NA
AT1G05540	20.3639	0.143461	0.592515	0.242122	0.808686	0.928383
AT1G05543	0.195663	0.929591	4.08047	0.227815	0.81979	NA
AT1G05547	0	NA	NA	NA	NA	NA
AT1G05550	1.51757	-0.247947	2.19284	-0.113071	0.909974	0.969761
AT1G05553	0	NA	NA	NA	NA	NA
AT1G05557	21.3569	0.300501	0.569746	0.52743	0.597895	0.822268
AT1G05560	5781.35	-0.179742	0.50465	-0.356171	0.721713	0.887935
AT1G05562	350.817	0.0859143	0.334196	0.257078	0.797119	0.923233
AT1G05563	0	NA	NA	NA	NA	NA
AT1G05567	0	NA	NA	NA	NA	NA
AT1G05570	5175.18	-0.0837839	0.170447	-0.491553	0.623035	0.836354
AT1G05575	217.379	-0.942365	0.448419	-2.10153	0.0355949	0.188365
AT1G05577	8.38116	0.74164	0.98053	0.756366	0.44943	0.725296
AT1G05580	0	NA	NA	NA	NA	NA
AT1G05583	0	NA	NA	NA	NA	NA
AT1G05587	0	NA	NA	NA	NA	NA
AT1G05590	399.437	0.0609396	0.254391	0.239551	0.810678	0.929089
AT1G05593	0	NA	NA	NA	NA	NA
AT1G05597	0	NA	NA	NA	NA	NA
AT1G05600	343.548	-0.182789	0.21725	-0.841373	0.400139	0.690187
AT1G05603	0	NA	NA	NA	NA	NA
AT1G05607	0.195663	0.929591	4.08047	0.227815	0.81979	NA
AT1G05610	113.028	-1.39353	0.339494	-4.10472	4.04812e-05	0.0015418
AT1G05613	0	NA	NA	NA	NA	NA
AT1G05615	0	NA	NA	NA	NA	NA
AT1G05617	0	NA	NA	NA	NA	NA
AT1G05620	523.323	0.5373	0.218404	2.46012	0.0138891	0.103194
AT1G05623	0	NA	NA	NA	NA	NA
AT1G05630	455.33	-0.0163169	0.236654	-0.0689483	0.945031	0.981319
AT1G05633	0	NA	NA	NA	NA	NA
AT1G05640	164.581	-0.142772	0.23349	-0.611471	0.540888	0.788402
AT1G05643	0	NA	NA	NA	NA	NA
AT1G05647	0	NA	NA	NA	NA	NA
AT1G05650	9.96674	3.82092	1.17083	3.26343	0.00110074	0.0181802
AT1G05653	0.170643	-0.993962	4.08047	-0.24359	0.807548	NA
AT1G05657	0	NA	NA	NA	NA	NA
AT1G05660	27.3923	-0.391501	0.680436	-0.575368	0.565043	0.803255
AT1G05663	0	NA	NA	NA	NA	NA
AT1G05667	0	NA	NA	NA	NA	NA
AT1G05670	343.759	-0.054028	0.203306	-0.265748	0.790433	0.919889
AT1G05673	0	NA	NA	NA	NA	NA
AT1G05675	120.683	-0.1086	0.622715	-0.174397	0.861554	0.950689
AT1G05680	1384.28	0.42228	1.0002	0.422197	0.672881	0.863937
AT1G05683	0.172548	-0.993962	4.08047	-0.24359	0.807548	NA
AT1G05687	0.309898	1.75361	4.04511	0.433514	0.664642	NA
AT1G05690	357.038	0.267399	0.413073	0.647339	0.517412	0.773476
AT1G05693	0	NA	NA	NA	NA	NA
AT1G05697	0	NA	NA	NA	NA	NA
AT1G05700	195.531	-1.75286	0.518479	-3.38078	0.000722795	0.0133409
AT1G05703	0	NA	NA	NA	NA	NA
AT1G05707	0	NA	NA	NA	NA	NA
AT1G05710	509.63	0.277074	0.311735	0.888813	0.374103	0.670238
AT1G05713	0	NA	NA	NA	NA	NA
AT1G05717	0.833058	1.86965	3.02256	0.618564	0.536203	NA
AT1G05720	798.118	-0.125375	0.182933	-0.685362	0.493115	0.756595
AT1G05723	1.5653	4.06941	3.86515	1.05285	0.292412	0.593766
AT1G05727	0	NA	NA	NA	NA	NA
AT1G05730	64.0967	0.352812	0.335648	1.05114	0.293195	0.594333
AT1G05733	0.16095	-0.993962	4.08047	-0.24359	0.807548	NA
AT1G05737	0	NA	NA	NA	NA	NA
AT1G05740	0	NA	NA	NA	NA	NA
AT1G05747	0.730987	2.98994	3.96615	0.753866	0.45093	NA
AT1G05750	167.03	-0.534601	0.29784	-1.79493	0.0726656	0.288405
AT1G05753	3.38171	-0.236583	1.21224	-0.195162	0.845266	0.944325
AT1G05757	0	NA	NA	NA	NA	NA
AT1G05760	92.2435	0.266326	0.307966	0.86479	0.387154	0.680597
AT1G05763	0	NA	NA	NA	NA	NA
AT1G05767	0	NA	NA	NA	NA	NA
AT1G05770	20.7028	0.423223	0.621049	0.681464	0.495578	0.758252
AT1G05773	0	NA	NA	NA	NA	NA
AT1G05777	6.70295	-2.192	1.10036	-1.99208	0.0463623	0.220816
AT1G05780	225.361	0.224119	0.214712	1.04381	0.296573	0.597826
AT1G05783	55.2105	-0.683328	0.490796	-1.39229	0.163836	0.451305
AT1G05785	339.599	0.0586303	0.242438	0.241836	0.808907	0.928492
AT1G05787	0.691897	0.0231442	3.22446	0.00717769	0.994273	NA
AT1G05790	1062.68	-0.447281	0.186486	-2.39848	0.0164635	0.115733
AT1G05793	0	NA	NA	NA	NA	NA
AT1G05797	1.4617	1.71337	2.25015	0.761448	0.446389	0.723178
AT1G05800	0	NA	NA	NA	NA	NA
AT1G05803	0.515739	-2.50534	3.99278	-0.627467	0.530353	NA
AT1G05805	1252.01	-0.301502	0.351747	-0.857157	0.391358	0.684048
AT1G05807	0	NA	NA	NA	NA	NA
AT1G05810	322.193	-0.176548	0.249716	-0.706995	0.479569	0.747445
AT1G05813	0.789204	3.09523	2.93984	1.05285	0.292408	NA
AT1G05817	0.350612	1.90622	4.03147	0.472836	0.63633	NA
AT1G05820	110.346	0.231505	0.297057	0.779329	0.435786	0.716138
AT1G05823	0	NA	NA	NA	NA	NA
AT1G05827	0	NA	NA	NA	NA	NA
AT1G05830	1817.41	-0.153444	0.195701	-0.784076	0.432995	0.714127
AT1G05833	0	NA	NA	NA	NA	NA
AT1G05835	338.369	0.508228	0.350138	1.45151	0.146638	0.424616
AT1G05837	0.86254	-0.564336	3.05728	-0.184587	0.853553	NA
AT1G05840	1203.73	-0.353755	0.239446	-1.47739	0.139571	0.413118
AT1G05843	0.68257	-2.91109	3.97187	-0.732929	0.463602	NA
AT1G05847	0	NA	NA	NA	NA	NA
AT1G05850	12195.9	0.101918	0.227933	0.447139	0.654775	0.853516
AT1G05853	0.333498	-1.8806	4.03862	-0.465654	0.641463	NA
AT1G05857	0	NA	NA	NA	NA	NA
AT1G05860	469.937	-0.249369	0.248265	-1.00445	0.315163	0.616776
AT1G05863	0	NA	NA	NA	NA	NA
AT1G05867	0	NA	NA	NA	NA	NA
AT1G05870	785.421	1.08535	0.326786	3.32128	0.000896064	0.0155106
AT1G05873	0	NA	NA	NA	NA	NA
AT1G05880	11.0739	-2.938	1.47302	-1.99454	0.0460931	0.220267
AT1G05887	0.327497	-0.0321818	4.08047	-0.00788677	0.993707	NA
AT1G05890	2302.84	-0.485644	0.226639	-2.14281	0.0321287	0.176642
AT1G05893	0.3219	-1.8365	4.04265	-0.454282	0.649626	NA
AT1G05894	13.0861	0.353013	0.744073	0.474433	0.635191	0.842652
AT1G05897	0	NA	NA	NA	NA	NA
AT1G05900	659.092	0.4484	0.273678	1.63842	0.101334	0.35046
AT1G05903	0	NA	NA	NA	NA	NA
AT1G05907	22.3308	0.00430803	0.593496	0.00725873	0.994208	0.9988
AT1G05910	978.189	-0.0242764	0.1637	-0.148298	0.882108	0.958909
AT1G05913	0.462097	0.761059	3.5695	0.213212	0.831162	NA
AT1G05917	0	NA	NA	NA	NA	NA
AT1G05920	0.839463	-1.87158	3.71661	-0.503572	0.614562	NA
AT1G05927	0	NA	NA	NA	NA	NA
AT1G05930	0	NA	NA	NA	NA	NA
AT1G05933	0	NA	NA	NA	NA	NA
AT1G05937	3.41078	-1.765	1.83787	-0.960351	0.336878	0.637421
AT1G05940	619.708	-0.0658776	0.265377	-0.248242	0.803947	0.925776
AT1G05943	0	NA	NA	NA	NA	NA
AT1G05947	0.511928	-2.4956	3.99336	-0.624937	0.532012	NA
AT1G05950	284.991	0.0647452	0.323262	0.200287	0.841256	0.943013
AT1G05953	0.172548	-0.993962	4.08047	-0.24359	0.807548	NA
AT1G05957	0	NA	NA	NA	NA	NA
AT1G05960	3920.03	-0.657268	0.205345	-3.20081	0.00137044	0.0215022
AT1G05963	0	NA	NA	NA	NA	NA
AT1G05967	0	NA	NA	NA	NA	NA
AT1G05970	233.028	0.146732	0.260639	0.562969	0.573456	0.808067
AT1G05973	0	NA	NA	NA	NA	NA
AT1G05977	7.4782	-0.729363	0.979553	-0.744587	0.456521	0.730525
AT1G05980	0	NA	NA	NA	NA	NA
AT1G05983	0.6438	-2.83268	3.97547	-0.71254	0.47613	NA
AT1G05987	0	NA	NA	NA	NA	NA
AT1G05990	23.0621	0.67603	1.1165	0.605492	0.544852	0.790132
AT1G05993	37.9828	0.0922314	0.46995	0.196258	0.844408	0.944184
AT1G05997	48.7899	0.442368	0.417487	1.0596	0.289327	0.591828
AT1G06000	527.691	0.831688	0.404096	2.05814	0.0395763	0.201401
AT1G06002	156.139	-0.1622	0.358069	-0.452987	0.650558	0.851161
AT1G06003	1.36514	-3.91182	3.93943	-0.992989	0.320715	0.622071
AT1G06007	0	NA	NA	NA	NA	NA
AT1G06010	313.512	-0.261937	0.220151	-1.18981	0.234122	0.534798
AT1G06013	0	NA	NA	NA	NA	NA
AT1G06017	0	NA	NA	NA	NA	NA
AT1G06020	6.97402	0.372339	0.862147	0.431874	0.665833	0.860008
AT1G06023	0	NA	NA	NA	NA	NA
AT1G06027	0	NA	NA	NA	NA	NA
AT1G06030	3.11062	-0.301275	1.56694	-0.19227	0.847531	0.945281
AT1G06033	45.3536	0.16862	0.479173	0.351899	0.724914	0.889818
AT1G06037	0	NA	NA	NA	NA	NA
AT1G06040	2941.8	1.27382	0.483958	2.63209	0.00848624	0.0742184
AT1G06043	0	NA	NA	NA	NA	NA
AT1G06045	0	NA	NA	NA	NA	NA
AT1G06047	0.172548	-0.993962	4.08047	-0.24359	0.807548	NA
AT1G06050	361.666	0.580219	0.216077	2.68524	0.00724771	0.0668489
AT1G06053	0.170643	-0.993962	4.08047	-0.24359	0.807548	NA
AT1G06057	0	NA	NA	NA	NA	NA
AT1G06060	928.631	-0.107103	0.215743	-0.496439	0.619585	0.834573
AT1G06063	0	NA	NA	NA	NA	NA
AT1G06067	0.6438	-2.83268	3.97547	-0.71254	0.47613	NA
AT1G06070	881.661	-0.182043	0.184483	-0.986774	0.323754	0.625602
AT1G06073	0	NA	NA	NA	NA	NA
AT1G06080	356.502	0.718917	0.706523	1.01754	0.308895	0.610784
AT1G06083	1.94999	-1.02436	1.80526	-0.567429	0.570423	0.806118
AT1G06087	41.2635	0.586564	0.441916	1.32732	0.184403	0.477971
AT1G06090	220.766	0.788426	0.339032	2.32552	0.0200441	0.131202
AT1G06093	0	NA	NA	NA	NA	NA
AT1G06097	0	NA	NA	NA	NA	NA
AT1G06100	42.5562	3.70885	0.768781	4.82433	1.40476e-06	0.00011577
AT1G06103	0	NA	NA	NA	NA	NA
AT1G06110	1296.5	-0.099663	0.215979	-0.461448	0.644477	0.847528
AT1G06113	4.26213	1.68658	1.28653	1.31095	0.189873	0.483775
AT1G06117	0	NA	NA	NA	NA	NA
AT1G06120	18.2199	0.892584	0.627783	1.4218	0.155084	0.437682
AT1G06123	0	NA	NA	NA	NA	NA
AT1G06127	0.16095	-0.993962	4.08047	-0.24359	0.807548	NA
AT1G06130	1050.1	-0.15088	0.169136	-0.89206	0.372361	0.668753
AT1G06133	0.341285	-1.90977	4.03603	-0.47318	0.636085	NA
AT1G06135	0.16095	-0.993962	4.08047	-0.24359	0.807548	NA
AT1G06137	1.95732	-3.36219	2.071	-1.62346	0.104491	0.355975
AT1G06140	72.149	-0.780236	0.441761	-1.76619	0.0773634	0.30014
AT1G06143	127.755	-0.324541	0.257806	-1.25886	0.208082	0.506132
AT1G06147	0	NA	NA	NA	NA	NA
AT1G06148	20.0678	-0.0737461	0.592162	-0.124537	0.90089	0.965805
AT1G06150	1827.92	-0.395645	0.157992	-2.50421	0.0122726	0.095054
AT1G06153	3.92932	-0.313134	1.08026	-0.289868	0.771917	0.911228
AT1G06157	0.195663	0.929591	4.08047	0.227815	0.81979	NA
AT1G06160	424.131	-0.0381968	0.367089	-0.104053	0.917127	0.971966
AT1G06163	0.146197	0.929591	4.08047	0.227815	0.81979	NA
AT1G06170	10.0042	3.79643	1.08198	3.50877	0.000450187	0.00951897
AT1G06173	0	NA	NA	NA	NA	NA
AT1G06177	37.0144	-0.849995	0.434263	-1.95733	0.0503088	0.231612
AT1G06180	622.454	-0.473183	0.325574	-1.45338	0.146117	0.42396
AT1G06187	0	NA	NA	NA	NA	NA
AT1G06190	3057.08	-0.0168328	0.181994	-0.0924906	0.926308	0.975726
AT1G06197	0.666877	-1.5338	3.97957	-0.385419	0.699927	NA
AT1G06200	1540.46	-0.147141	0.226971	-0.648282	0.516802	0.773224
AT1G06203	0	NA	NA	NA	NA	NA
AT1G06207	0.453345	0.719551	4.05208	0.177576	0.859056	NA
AT1G06210	1434.83	-0.129199	0.175827	-0.734812	0.462454	0.735195
AT1G06213	0.982588	-1.2071	3.57178	-0.337954	0.735397	NA
AT1G06217	0	NA	NA	NA	NA	NA
AT1G06220	2931.2	0.0292798	0.198725	0.147339	0.882865	0.958998
AT1G06225	0.170643	-0.993962	4.08047	-0.24359	0.807548	NA
AT1G06227	0	NA	NA	NA	NA	NA
AT1G06230	2770.94	-0.265649	0.229677	-1.15662	0.247428	0.54753
AT1G06233	116.102	0.276019	0.413264	0.667901	0.504197	0.763747
AT1G06237	5.18598	-0.0467194	1.06023	-0.0440653	0.964852	0.988127
AT1G06240	209.037	-0.408464	0.286886	-1.42379	0.154509	0.437027
AT1G06243	35.1055	0.30212	0.520062	0.580931	0.561287	0.801122
AT1G06247	21.504	0.684293	0.577017	1.18592	0.235655	0.536547
AT1G06250	4.39673	0.22139	1.17703	0.188091	0.850805	0.947008
AT1G06253	0	NA	NA	NA	NA	NA
AT1G06257	1.7654	0.113064	2.51177	0.0450135	0.964097	0.988064
AT1G06260	0	NA	NA	NA	NA	NA
AT1G06263	0	NA	NA	NA	NA	NA
AT1G06265	219.429	-0.882663	0.263801	-3.34594	0.000820034	0.0144959
AT1G06267	1.68324	-0.65449	1.84814	-0.354134	0.723239	0.889167
AT1G06270	112.901	0.557264	0.297796	1.8713	0.0613042	0.260007
AT1G06273	6.87858	0.917298	0.939707	0.976153	0.328989	0.630221
AT1G06277	3.25823	0.768221	1.56464	0.490988	0.623435	0.836617
AT1G06280	0	NA	NA	NA	NA	NA
AT1G06283	115.468	0.30912	0.359664	0.85947	0.390081	0.682904
AT1G06287	0	NA	NA	NA	NA	NA
AT1G06290	3663.75	0.00373589	0.145908	0.0256044	0.979573	0.993491
AT1G06293	0	NA	NA	NA	NA	NA
AT1G06297	0	NA	NA	NA	NA	NA
AT1G06303	0	NA	NA	NA	NA	NA
AT1G06307	0	NA	NA	NA	NA	NA
AT1G06310	16.4902	-1.0274	0.874179	-1.17528	0.239884	0.539935
AT1G06313	0.678513	-1.45736	3.94509	-0.369411	0.711821	NA
AT1G06317	0	NA	NA	NA	NA	NA
AT1G06320	7.74524	0.133094	1.28463	0.103605	0.917483	0.972004
AT1G06323	0.658125	-1.53381	3.99336	-0.384092	0.70091	NA
AT1G06327	0	NA	NA	NA	NA	NA
AT1G06330	8.73888	1.87552	1.26405	1.48374	0.137878	0.410376
AT1G06333	0.172548	-0.993962	4.08047	-0.24359	0.807548	NA
AT1G06337	0	NA	NA	NA	NA	NA
AT1G06340	0.343191	-1.91676	4.03541	-0.474984	0.634798	NA
AT1G06343	0.146197	0.929591	4.08047	0.227815	0.81979	NA
AT1G06347	0	NA	NA	NA	NA	NA
AT1G06350	54.7536	0.847895	0.437048	1.94005	0.0523735	0.23653
AT1G06353	0	NA	NA	NA	NA	NA
AT1G06357	0	NA	NA	NA	NA	NA
AT1G06360	781.607	0.935119	0.239545	3.90373	9.47198e-05	0.00295359
AT1G06363	0	NA	NA	NA	NA	NA
AT1G06370	186.574	-0.463718	0.320289	-1.44781	0.14767	0.42607
AT1G06373	0	NA	NA	NA	NA	NA
AT1G06377	0.653089	-0.123126	3.26111	-0.0377558	0.969882	NA
AT1G06380	306.515	-0.285074	0.217055	-1.31337	0.189059	0.483141
AT1G06383	0	NA	NA	NA	NA	NA
AT1G06387	0	NA	NA	NA	NA	NA
AT1G06390	2414.93	-0.22119	0.179814	-1.2301	0.218659	0.517542
AT1G06393	0	NA	NA	NA	NA	NA
AT1G06397	0	NA	NA	NA	NA	NA
AT1G06400	1703.33	-0.0118345	0.217933	-0.0543033	0.956693	0.985381
AT1G06403	0	NA	NA	NA	NA	NA
AT1G06407	0	NA	NA	NA	NA	NA
AT1G06410	5996.7	0.112127	0.254574	0.440449	0.659612	0.856114
AT1G06413	0	NA	NA	NA	NA	NA
AT1G06417	0	NA	NA	NA	NA	NA
AT1G06420	19.0693	-0.497753	0.759055	-0.655753	0.511983	0.769169
AT1G06423	30.8353	0.0695064	0.496063	0.140116	0.888568	0.961302
AT1G06427	0	NA	NA	NA	NA	NA
AT1G06430	6339.04	0.701139	0.292875	2.39399	0.0166662	0.116582
AT1G06433	0.172548	-0.993962	4.08047	-0.24359	0.807548	NA
AT1G06437	0	NA	NA	NA	NA	NA
AT1G06440	105.608	-0.0544052	0.32534	-0.167226	0.867192	0.953099
AT1G06443	1.27155	3.78233	2.62343	1.44175	0.149373	NA
AT1G06447	0.48285	-2.41898	3.99802	-0.605044	0.54515	NA
AT1G06450	126.897	0.801113	0.410349	1.95227	0.0509058	0.233116
AT1G06453	0	NA	NA	NA	NA	NA
AT1G06457	10.2657	-0.22674	0.683536	-0.331716	0.740104	0.896605
AT1G06460	4542.8	-1.14748	0.417177	-2.75057	0.0059491	0.0586949
AT1G06463	17.2494	-0.284125	0.657118	-0.43238	0.665465	0.85981
AT1G06467	0	NA	NA	NA	NA	NA
AT1G06470	1585.44	-0.22459	0.211472	-1.06203	0.288221	0.590672
AT1G06473	32.0281	0.00729221	0.425615	0.0171334	0.98633	0.996274
AT1G06475	38.4015	0.960677	0.576826	1.66545	0.0958223	0.339668
AT1G06480	0	NA	NA	NA	NA	NA
AT1G06483	0	NA	NA	NA	NA	NA
AT1G06487	0	NA	NA	NA	NA	NA
AT1G06490	448.729	0.413994	0.182747	2.26539	0.0234887	0.144285
AT1G06493	0	NA	NA	NA	NA	NA
AT1G06497	0.950948	-2.1928	3.6048	-0.608301	0.542988	NA
AT1G06500	89.2657	0.13176	0.361946	0.364033	0.715833	0.884856
AT1G06507	0	NA	NA	NA	NA	NA
AT1G06510	1014.82	-0.207704	0.218819	-0.949206	0.342516	0.643142
AT1G06513	0.470848	0.79184	4.04511	0.195752	0.844804	NA
AT1G06515	524.508	-0.314701	0.229981	-1.36838	0.171193	0.461872
AT1G06517	0.492543	-2.44489	3.99642	-0.611771	0.54069	NA
AT1G06520	80.4461	-0.0863309	0.55522	-0.15549	0.876435	0.956504
AT1G06527	0	NA	NA	NA	NA	NA
AT1G06530	489.838	-0.243382	0.452374	-0.53801	0.59057	0.818205
AT1G06533	0	NA	NA	NA	NA	NA
AT1G06537	0	NA	NA	NA	NA	NA
AT1G06540	3.44521	-0.820448	1.71447	-0.478544	0.632263	0.841124
AT1G06543	0	NA	NA	NA	NA	NA
AT1G06547	14.6284	-0.295002	0.717305	-0.411265	0.680878	0.867745
AT1G06550	1086.38	0.365086	0.258797	1.4107	0.158332	0.443326
AT1G06553	28.6476	0.320022	0.504395	0.634467	0.525776	0.778795
AT1G06557	0.172548	-0.993962	4.08047	-0.24359	0.807548	NA
AT1G06560	547.821	-0.104297	0.259652	-0.401679	0.68792	0.871373
AT1G06567	0.34186	1.87314	4.03431	0.464302	0.642431	NA
AT1G06570	2355.13	0.206125	0.561291	0.367234	0.713444	0.883774
AT1G06573	7.43671	-2.30646	1.10159	-2.09375	0.0362819	0.190271
AT1G06577	0.154949	0.929591	4.08047	0.227815	0.81979	NA
AT1G06580	131.533	-0.0645685	0.25682	-0.251415	0.801493	0.925071
AT1G06583	0	NA	NA	NA	NA	NA
AT1G06587	309.148	0.734175	0.336995	2.17859	0.029362	0.166629
AT1G06590	565.817	-0.14705	0.182079	-0.807618	0.419311	0.704105
AT1G06593	4.25548	1.70296	1.15784	1.47081	0.141343	0.415967
AT1G06603	0	NA	NA	NA	NA	NA
AT1G06607	0.540759	-0.961945	4.0348	-0.238412	0.811561	NA
AT1G06610	0	NA	NA	NA	NA	NA
AT1G06613	0	NA	NA	NA	NA	NA
AT1G06617	0	NA	NA	NA	NA	NA
AT1G06620	262.086	0.668888	0.239105	2.79747	0.00515049	0.0529906
AT1G06627	0	NA	NA	NA	NA	NA
AT1G06630	1198.56	-0.267033	0.231022	-1.15588	0.247731	0.547949
AT1G06633	0	NA	NA	NA	NA	NA
AT1G06637	0	NA	NA	NA	NA	NA
AT1G06640	2435.79	0.438429	0.160714	2.728	0.00637191	0.061251
AT1G06645	1021.52	-0.677015	0.214127	-3.16175	0.00156824	0.0234909
AT1G06650	3126.48	-0.0289518	0.191056	-0.151536	0.879553	0.957599
AT1G06657	0	NA	NA	NA	NA	NA
AT1G06660	161.612	0.736516	0.307426	2.39575	0.0165865	0.116192
AT1G06663	0	NA	NA	NA	NA	NA
AT1G06667	0	NA	NA	NA	NA	NA
AT1G06670	3263.08	-0.0161511	0.152406	-0.105974	0.915603	0.971656
AT1G06673	0	NA	NA	NA	NA	NA
AT1G06677	0	NA	NA	NA	NA	NA
AT1G06680	51157.5	0.687815	0.243539	2.82425	0.00473918	0.0502137
AT1G06683	0	NA	NA	NA	NA	NA
AT1G06687	0	NA	NA	NA	NA	NA
AT1G06690	1290.61	0.493298	0.261562	1.88597	0.0592985	0.255465
AT1G06693	0	NA	NA	NA	NA	NA
AT1G06697	0	NA	NA	NA	NA	NA
AT1G06700	3003.54	-0.272184	0.21691	-1.25482	0.209543	0.507405
AT1G06703	0.195663	0.929591	4.08047	0.227815	0.81979	NA
AT1G06707	0	NA	NA	NA	NA	NA
AT1G06710	359.479	-0.0797881	0.256712	-0.310808	0.755947	0.904237
AT1G06713	0	NA	NA	NA	NA	NA
AT1G06717	4.53448	0.307026	1.04581	0.293578	0.769081	0.910343
AT1G06720	1751.72	-0.0933187	0.199965	-0.466675	0.640733	0.845442
AT1G06723	0	NA	NA	NA	NA	NA
AT1G06727	0	NA	NA	NA	NA	NA
AT1G06730	427.598	-0.097724	0.236107	-0.413897	0.67895	0.86723
AT1G06733	0	NA	NA	NA	NA	NA
AT1G06737	67.9973	-0.0585348	0.39639	-0.14767	0.882604	0.958974
AT1G06740	293.88	-0.218517	0.222408	-0.982507	0.32585	0.627403
AT1G06743	0	NA	NA	NA	NA	NA
AT1G06747	0	NA	NA	NA	NA	NA
AT1G06750	8.18556	0.0137829	0.865115	0.0159319	0.987289	0.996575
AT1G06753	0	NA	NA	NA	NA	NA
AT1G06757	0	NA	NA	NA	NA	NA
AT1G06760	4870.95	-0.0122747	0.265508	-0.0462311	0.963126	0.98761
AT1G06770	436.825	-0.251168	0.207976	-1.20768	0.227171	0.528264
AT1G06773	1.29687	-1.73294	2.65472	-0.652774	0.513902	NA
AT1G06777	0.3219	-1.8365	4.04265	-0.454282	0.649626	NA
AT1G06780	989.431	-0.0406044	0.178095	-0.227993	0.819651	0.932606
AT1G06783	0	NA	NA	NA	NA	NA
AT1G06787	11.1772	-1.01877	0.827321	-1.23141	0.218169	0.516888
AT1G06790	323.546	-0.00132238	0.198566	-0.00665965	0.994686	0.998906
AT1G06797	0	NA	NA	NA	NA	NA
AT1G06800	222.501	0.116059	0.299153	0.387957	0.698048	0.875867
AT1G06810	0.821556	0.546024	2.58678	0.211083	0.832823	NA
AT1G06817	0	NA	NA	NA	NA	NA
AT1G06820	1432.24	0.206523	0.17053	1.21107	0.22587	0.526966
AT1G06823	0	NA	NA	NA	NA	NA
AT1G06827	0	NA	NA	NA	NA	NA
AT1G06830	162.395	-0.349587	0.463249	-0.754641	0.450464	0.725715
AT1G06837	0	NA	NA	NA	NA	NA
AT1G06840	1448.49	-0.428364	0.214402	-1.99795	0.0457225	0.21906
AT1G06850	61.7543	-0.479652	0.329145	-1.45726	0.145043	0.422073
AT1G06853	0	NA	NA	NA	NA	NA
AT1G06857	0	NA	NA	NA	NA	NA
AT1G06860	0	NA	NA	NA	NA	NA
AT1G06863	0.929695	3.33086	3.95373	0.842459	0.399531	NA
AT1G06867	0.368211	-0.0321818	4.08047	-0.00788677	0.993707	NA
AT1G06870	652.701	-0.175388	0.231694	-0.756982	0.44906	0.725073
AT1G06873	0.170643	-0.993962	4.08047	-0.24359	0.807548	NA
AT1G06877	3.66581	-1.33706	1.79966	-0.742951	0.457511	0.730715
AT1G06880	0	NA	NA	NA	NA	NA
AT1G06883	12.0351	-1.05939	1.01712	-1.04156	0.297618	0.598928
AT1G06890	2018.1	-0.489865	0.225774	-2.16972	0.0300284	0.169257
AT1G06897	0	NA	NA	NA	NA	NA
AT1G06900	1915.1	-0.087692	0.148006	-0.592489	0.553523	0.795686
AT1G06907	0	NA	NA	NA	NA	NA
AT1G06910	362.457	-0.33911	0.196677	-1.72419	0.0846729	0.315865
AT1G06913	0	NA	NA	NA	NA	NA
AT1G06917	0	NA	NA	NA	NA	NA
AT1G06920	0	NA	NA	NA	NA	NA
AT1G06923	32.1353	0.678789	0.724623	0.936748	0.348888	0.648995
AT1G06925	0	NA	NA	NA	NA	NA
AT1G06927	0	NA	NA	NA	NA	NA
AT1G06930	4.33891	-0.0322511	1.3527	-0.023842	0.980979	0.994028
AT1G06933	0.839545	-3.21124	3.54975	-0.904637	0.365658	NA
AT1G06937	0	NA	NA	NA	NA	NA
AT1G06943	0	NA	NA	NA	NA	NA
AT1G06947	0	NA	NA	NA	NA	NA
AT1G06950	8346.8	0.0200114	0.167414	0.119533	0.904853	0.967549
AT1G06953	0.170643	-0.993962	4.08047	-0.24359	0.807548	NA
AT1G06957	0.505561	2.44335	3.99317	0.611882	0.540616	NA
AT1G06960	548.426	-0.0543279	0.208879	-0.260092	0.794793	0.922526
AT1G06963	3.28563	1.94845	1.4552	1.33896	0.180584	0.473408
AT1G06967	0.154949	0.929591	4.08047	0.227815	0.81979	NA
AT1G06970	3.5176	2.09342	1.68844	1.23985	0.215029	0.513429
AT1G06973	0	NA	NA	NA	NA	NA
AT1G06977	0.513833	-2.50047	3.99307	-0.626204	0.531181	NA
AT1G06980	86.9827	-1.17787	0.772372	-1.525	0.127259	0.393258
AT1G06983	13.8464	-1.90295	1.04689	-1.81772	0.0691077	0.280084
AT1G06987	0.672594	-1.54836	3.97075	-0.389942	0.696579	NA
AT1G06990	0.16095	-0.993962	4.08047	-0.24359	0.807548	NA
AT1G06993	0.68411	0.0414963	2.74506	0.0151167	0.987939	NA
AT1G06997	0	NA	NA	NA	NA	NA
AT1G07000	553.498	-0.52011	0.32035	-1.62357	0.104468	0.355975
AT1G07003	0.172548	-0.993962	4.08047	-0.24359	0.807548	NA
AT1G07007	0	NA	NA	NA	NA	NA
AT1G07010	1470.81	1.61026	0.457714	3.51805	0.000434732	0.00929804
AT1G07013	0	NA	NA	NA	NA	NA
AT1G07017	0	NA	NA	NA	NA	NA
AT1G07020	428.159	-0.0288822	0.27183	-0.106251	0.915383	0.971631
AT1G07023	2.41033	-1.33366	1.72619	-0.772601	0.439758	0.718538
AT1G07025	1.78606	2.08293	1.98728	1.04813	0.294578	0.595643
AT1G07027	3.75704	2.71032	1.40071	1.93496	0.0529947	0.238423
AT1G07030	544.574	-0.184979	0.288959	-0.640157	0.52207	0.776306
AT1G07040	1438.98	-1.11432	0.434416	-2.5651	0.0103147	0.0848905
AT1G07050	1982.91	-1.79302	1.64562	-1.08957	0.275903	0.578311
AT1G07060	8.32216	0.212278	0.883115	0.240374	0.81004	0.928802
AT1G07070	552.448	0.76729	0.219703	3.4924	0.000478698	0.00994352
AT1G07080	964.163	-0.0311806	0.23539	-0.132463	0.894618	0.96305
AT1G07090	282.629	0.0806662	0.414378	0.194668	0.845653	0.944616
AT1G07100	0	NA	NA	NA	NA	NA
AT1G07110	6724.03	-0.309188	0.15536	-1.99014	0.0465752	0.221475
AT1G07117	0	NA	NA	NA	NA	NA
AT1G07119	78.5961	-0.398989	0.322024	-1.239	0.215344	0.513797
AT1G07120	15.9344	0.408663	0.590257	0.692347	0.488719	0.753305
AT1G07123	0.505561	2.44335	3.99317	0.611882	0.540616	NA
AT1G07127	0	NA	NA	NA	NA	NA
AT1G07128	154.073	-0.766643	0.424015	-1.80806	0.0705979	0.283743
AT1G07130	70.5228	-0.343682	0.387295	-0.887391	0.374868	0.670963
AT1G07133	0	NA	NA	NA	NA	NA
AT1G07135	23.8571	-1.26898	0.737808	-1.71994	0.0854442	0.317435
AT1G07140	4317.45	-0.120974	0.183862	-0.657958	0.510565	0.767943
AT1G07143	0.146197	0.929591	4.08047	0.227815	0.81979	NA
AT1G07147	0	NA	NA	NA	NA	NA
AT1G07150	168.17	0.452907	0.372942	1.21442	0.224589	0.525041
AT1G07157	0.154949	0.929591	4.08047	0.227815	0.81979	NA
AT1G07160	42.9359	-0.651914	0.6557	-0.994226	0.320113	0.621728
AT1G07163	0	NA	NA	NA	NA	NA
AT1G07167	1.3859	-1.58334	2.78292	-0.568948	0.569392	0.805565
AT1G07170	706.841	-0.232108	0.251779	-0.92187	0.356596	0.655522
AT1G07173	0.809944	0.444812	3.76373	0.118184	0.905922	NA
AT1G07175	2.75151	0.765276	1.9857	0.385394	0.699945	0.876908
AT1G07177	0	NA	NA	NA	NA	NA
AT1G07180	1221.97	3.38716	0.910028	3.72204	0.000197623	0.00513118
AT1G07183	0	NA	NA	NA	NA	NA
AT1G07187	0.172548	-0.993962	4.08047	-0.24359	0.807548	NA
AT1G07190	0	NA	NA	NA	NA	NA
AT1G07193	0	NA	NA	NA	NA	NA
AT1G07197	0	NA	NA	NA	NA	NA
AT1G07200	1678.06	-0.066546	0.166937	-0.398629	0.690167	0.87246
AT1G07210	1213.59	-0.052338	0.148256	-0.353024	0.72407	0.889479
AT1G07220	411.329	-0.0412359	0.217596	-0.189507	0.849696	0.946528
AT1G07230	1492.63	-0.255812	0.239137	-1.06973	0.28474	0.587694
AT1G07233	0	NA	NA	NA	NA	NA
AT1G07237	0	NA	NA	NA	NA	NA
AT1G07240	619.474	-0.405888	0.373583	-1.08647	0.27727	0.579825
AT1G07247	0	NA	NA	NA	NA	NA
AT1G07250	525.979	0.493273	0.368932	1.33703	0.181213	0.474284
AT1G07253	0	NA	NA	NA	NA	NA
AT1G07257	0	NA	NA	NA	NA	NA
AT1G07260	166.534	1.06317	0.351871	3.02148	0.00251543	0.032595
AT1G07263	0	NA	NA	NA	NA	NA
AT1G07267	0	NA	NA	NA	NA	NA
AT1G07270	58.179	0.979795	0.363444	2.69586	0.00702062	0.0657081
AT1G07273	2.00559	4.44006	2.90571	1.52804	0.126502	0.392033
AT1G07277	0	NA	NA	NA	NA	NA
AT1G07280	4620.78	-0.486681	0.180385	-2.69801	0.00697556	0.0653877
AT1G07287	0.464847	2.33495	3.99982	0.583764	0.559379	NA
AT1G07290	76.6318	0.106917	0.405755	0.263501	0.792165	0.920919
AT1G07293	0.172548	-0.993962	4.08047	-0.24359	0.807548	NA
AT1G07297	0	NA	NA	NA	NA	NA
AT1G07300	105.861	0.0582325	0.391832	0.148616	0.881857	0.958731
AT1G07303	0	NA	NA	NA	NA	NA
AT1G07310	338.754	-0.269781	0.362504	-0.744214	0.456747	0.730656
AT1G07313	33.6686	-0.285442	0.47635	-0.599229	0.54902	0.792594
AT1G07317	0.331593	-1.87348	4.03926	-0.463816	0.642779	NA
AT1G07320	5754.32	0.265379	0.251481	1.05527	0.291303	0.592989
AT1G07323	2.78569	-1.80723	1.51084	-1.19618	0.231628	0.532982
AT1G07327	0	NA	NA	NA	NA	NA
AT1G07330	35.9703	-1.10096	0.494803	-2.22505	0.026078	0.154681
AT1G07333	0	NA	NA	NA	NA	NA
AT1G07337	0	NA	NA	NA	NA	NA
AT1G07340	0	NA	NA	NA	NA	NA
AT1G07343	0	NA	NA	NA	NA	NA
AT1G07347	0.653493	-2.85275	3.89738	-0.731966	0.464189	NA
AT1G07350	979.1	-0.164439	0.319108	-0.515308	0.606338	0.826581
AT1G07353	0	NA	NA	NA	NA	NA
AT1G07360	1066.2	0.135089	0.195711	0.690245	0.49004	0.754082
AT1G07367	101.063	9.12659	1.44298	6.32482	2.53535e-10	8.27311e-08
AT1G07370	397.544	0.974414	0.27345	3.56341	0.000366068	0.00819985
AT1G07373	0.154949	0.929591	4.08047	0.227815	0.81979	NA
AT1G07380	657.971	0.00916856	0.186261	0.0492243	0.960741	0.98652
AT1G07383	0	NA	NA	NA	NA	NA
AT1G07390	699.89	0.163154	0.379841	0.429532	0.667536	0.860416
AT1G07393	29.8696	1.65904	0.557778	2.97437	0.00293595	0.0359323
AT1G07397	0.172548	-0.993962	4.08047	-0.24359	0.807548	NA
AT1G07400	69.8748	-0.0194716	0.637053	-0.0305651	0.975616	0.991856
AT1G07407	6.69382	0.920064	1.19815	0.767901	0.442546	0.720702
AT1G07410	94.2978	0.876524	0.303882	2.88443	0.00392129	0.0440847
AT1G07413	7.27663	-0.429519	0.838881	-0.512013	0.608642	0.828242
AT1G07417	7.38902	-0.529279	0.850643	-0.622211	0.533803	0.784191
AT1G07420	950.607	-0.641173	0.255825	-2.5063	0.0122003	0.0948927
AT1G07423	0	NA	NA	NA	NA	NA
AT1G07430	12.6984	-0.656725	0.804227	-0.816592	0.414162	0.701266
AT1G07433	0	NA	NA	NA	NA	NA
AT1G07437	2.40026	2.61741	1.71937	1.52231	0.127932	0.394371
AT1G07440	873.353	0.583038	0.247151	2.35904	0.0183224	0.124064
AT1G07447	0	NA	NA	NA	NA	NA
AT1G07450	157.914	2.0821	0.576588	3.61107	0.000304932	0.00712108
AT1G07453	0	NA	NA	NA	NA	NA
AT1G07457	0	NA	NA	NA	NA	NA
AT1G07460	0.195663	0.929591	4.08047	0.227815	0.81979	NA
AT1G07463	0	NA	NA	NA	NA	NA
AT1G07467	0	NA	NA	NA	NA	NA
AT1G07470	563.119	-0.217767	0.208184	-1.04603	0.295548	0.596758
AT1G07473	1.86406	-3.27966	2.43747	-1.34552	0.178458	0.471032
AT1G07476	0.341285	-1.90977	4.03603	-0.47318	0.636085	NA
AT1G07477	20.9314	0.742439	0.663498	1.11898	0.26315	0.565189
AT1G07480	577.943	-0.121098	0.236839	-0.511309	0.609135	0.828477
AT1G07483	3.87157	1.90283	1.82769	1.04111	0.297825	0.599034
AT1G07485	8.25112	0.75173	1.18114	0.636446	0.524485	0.77779
AT1G07487	0	NA	NA	NA	NA	NA
AT1G07490	69.2648	1.32733	0.472688	2.80805	0.00498419	0.0519129
AT1G07493	0.345097	-1.92373	4.0348	-0.476783	0.633516	NA
AT1G07497	0	NA	NA	NA	NA	NA
AT1G07500	4.32216	2.42071	1.46754	1.6495	0.0990451	0.345713
AT1G07503	0	NA	NA	NA	NA	NA
AT1G07507	0	NA	NA	NA	NA	NA
AT1G07510	684.361	0.17951	0.340014	0.52795	0.597534	0.822078
AT1G07513	11.4284	-0.835396	1.01833	-0.82036	0.412011	0.699707
AT1G07517	11.1159	-0.916773	0.912726	-1.00443	0.315169	0.616776
AT1G07520	839.902	-0.380842	0.298087	-1.27762	0.201383	0.498353
AT1G07523	0.195663	0.929591	4.08047	0.227815	0.81979	NA
AT1G07527	0	NA	NA	NA	NA	NA
AT1G07530	2761.58	-0.47704	0.181519	-2.62804	0.00858787	0.0748903
AT1G07533	0	NA	NA	NA	NA	NA
AT1G07537	0	NA	NA	NA	NA	NA
AT1G07540	0.309898	1.75361	4.04511	0.433514	0.664642	NA
AT1G07543	0.195663	0.929591	4.08047	0.227815	0.81979	NA
AT1G07547	1.44962	-0.449752	1.83857	-0.244621	0.80675	0.927217
AT1G07550	24.6854	-1.79652	0.551415	-3.25801	0.00112195	0.0184423
AT1G07553	1.27013	1.42924	2.76586	0.516742	0.605336	NA
AT1G07557	0	NA	NA	NA	NA	NA
AT1G07560	110.63	-0.50933	0.445091	-1.14433	0.252487	0.554155
AT1G07563	0	NA	NA	NA	NA	NA
AT1G07567	1.17674	-2.52985	2.36415	-1.07009	0.284579	NA
AT1G07570	1024.97	0.0744653	0.316938	0.234953	0.814246	0.930504
AT1G07573	0	NA	NA	NA	NA	NA
AT1G07580	0	NA	NA	NA	NA	NA
AT1G07583	0	NA	NA	NA	NA	NA
AT1G07587	0.172548	-0.993962	4.08047	-0.24359	0.807548	NA
AT1G07590	14728.5	0.538512	0.45898	1.17328	0.240684	0.540631
AT1G07593	0	NA	NA	NA	NA	NA
AT1G07597	0.146197	0.929591	4.08047	0.227815	0.81979	NA
AT1G07600	0	NA	NA	NA	NA	NA
AT1G07603	0	NA	NA	NA	NA	NA
AT1G07607	0.536948	-0.947985	4.03603	-0.234881	0.814301	NA
AT1G07610	1359.68	1.27394	0.626641	2.03296	0.0420565	0.208873
AT1G07615	189.51	0.0619801	0.432478	0.143314	0.886042	0.960381
AT1G07617	0	NA	NA	NA	NA	NA
AT1G07620	593.659	-0.476337	0.422835	-1.12653	0.259941	0.561711
AT1G07623	0	NA	NA	NA	NA	NA
AT1G07627	0	NA	NA	NA	NA	NA
AT1G07630	1544.16	-0.292269	0.171757	-1.70164	0.0888225	0.324805
AT1G07637	0	NA	NA	NA	NA	NA
AT1G07640	813.421	-0.600063	0.241364	-2.48613	0.0129141	0.0984332
AT1G07645	0.146197	0.929591	4.08047	0.227815	0.81979	NA
AT1G07647	2.73543	-0.339531	1.88211	-0.180399	0.856839	0.948608
AT1G07650	2679.34	-0.524593	0.200938	-2.61072	0.00903527	0.0771084
AT1G07653	0	NA	NA	NA	NA	NA
AT1G07657	0	NA	NA	NA	NA	NA
AT1G07660	495.349	0.184522	0.334302	0.551964	0.580973	0.812254
AT1G07663	0	NA	NA	NA	NA	NA
AT1G07667	0	NA	NA	NA	NA	NA
AT1G07670	2144.15	-0.0363706	0.212759	-0.170947	0.864265	0.95197
AT1G07673	0	NA	NA	NA	NA	NA
AT1G07680	1.32637	-3.87223	3.06283	-1.26426	0.206135	0.504669
AT1G07683	1.89264	-0.548504	2.55324	-0.214827	0.829902	0.937468
AT1G07690	2.36451	-0.740709	2.33455	-0.317282	0.75103	0.901887
AT1G07693	2.12946	1.16592	2.0526	0.568019	0.570022	0.80593
AT1G07697	4.17416	-0.0941343	1.24218	-0.0757816	0.939593	0.979212
AT1G07700	1516.79	0.495211	0.305291	1.62209	0.104783	0.356427
AT1G07702	0	NA	NA	NA	NA	NA
AT1G07703	0	NA	NA	NA	NA	NA
AT1G07705	956.496	-0.0929484	0.151961	-0.611658	0.540764	0.788402
AT1G07707	0.146197	0.929591	4.08047	0.227815	0.81979	NA
AT1G07710	16.7601	1.82158	0.982099	1.85478	0.0636278	0.266278
AT1G07717	0	NA	NA	NA	NA	NA
AT1G07720	1159.91	0.272103	0.212867	1.27827	0.201153	0.498137
AT1G07723	0	NA	NA	NA	NA	NA
AT1G07725	1.37391	-0.0189309	2.67049	-0.0070889	0.994344	0.998811
AT1G07728	388.68	-0.244849	0.254109	-0.963559	0.335267	0.63601
AT1G07730	0	NA	NA	NA	NA	NA
AT1G07733	5.06174	-0.733735	1.26284	-0.581018	0.561228	0.80111
AT1G07737	0	NA	NA	NA	NA	NA
AT1G07740	82.1984	-0.511832	0.377958	-1.35421	0.175671	0.467584
AT1G07743	61.5437	1.32272	0.574061	2.30414	0.0212145	0.135716
AT1G07745	244.751	-0.159935	0.214881	-0.744295	0.456698	0.730656
AT1G07747	0	NA	NA	NA	NA	NA
AT1G07750	871.036	0.506936	0.208824	2.42758	0.0151999	0.109234
AT1G07753	4.91622	-0.442245	1.44354	-0.306362	0.759329	0.906106
AT1G07757	0	NA	NA	NA	NA	NA
AT1G07760	0	NA	NA	NA	NA	NA
AT1G07763	0	NA	NA	NA	NA	NA
AT1G07767	0	NA	NA	NA	NA	NA
AT1G07770	7228.35	0.323968	0.177254	1.8277	0.0675939	0.276381
AT1G07773	0	NA	NA	NA	NA	NA
AT1G07777	0	NA	NA	NA	NA	NA
AT1G07780	423.122	-0.0928877	0.205936	-0.45105	0.651953	0.851925
AT1G07783	0	NA	NA	NA	NA	NA
AT1G07787	0	NA	NA	NA	NA	NA
AT1G07790	972.912	0.463772	0.185038	2.50636	0.012198	0.0948927
AT1G07793	0.804347	-0.658235	3.04811	-0.215948	0.829028	NA
AT1G07795	8.23917	0.491993	0.988783	0.497574	0.618784	0.834236
AT1G07800	0	NA	NA	NA	NA	NA
AT1G07803	0.3219	-1.8365	4.04265	-0.454282	0.649626	NA
AT1G07807	0.292395	1.68132	4.05208	0.414928	0.678194	NA
AT1G07810	1833.84	-0.096852	0.25209	-0.384196	0.700833	0.877568
AT1G07813	0.708165	1.55393	3.16424	0.49109	0.623363	NA
AT1G07820	1439.39	-0.154498	0.359142	-0.430186	0.66706	0.860415
AT1G07823	45.3092	-0.839561	0.409046	-2.05249	0.0401225	0.20306
AT1G07827	0	NA	NA	NA	NA	NA
AT1G07830	417.502	0.167212	0.230146	0.726548	0.467503	0.738973
AT1G07833	0	NA	NA	NA	NA	NA
AT1G07837	0	NA	NA	NA	NA	NA
AT1G07840	823.291	0.104978	0.190741	0.550368	0.582067	0.812969
AT1G07843	0	NA	NA	NA	NA	NA
AT1G07847	0.172548	-0.993962	4.08047	-0.24359	0.807548	NA
AT1G07850	0.647492	-1.48482	3.22331	-0.460653	0.645048	NA
AT1G07853	1.71418	0.0609393	1.66901	0.0365122	0.970874	0.989937
AT1G07857	0	NA	NA	NA	NA	NA
AT1G07860	0.48285	-2.41898	3.99802	-0.605044	0.54515	NA
AT1G07863	0	NA	NA	NA	NA	NA
AT1G07870	537.734	0.0504597	0.273287	0.18464	0.853511	0.948162
AT1G07873	0.172548	-0.993962	4.08047	-0.24359	0.807548	NA
AT1G07877	0	NA	NA	NA	NA	NA
AT1G07880	255.93	0.679358	0.288226	2.35703	0.0184217	0.124546
AT1G07883	0	NA	NA	NA	NA	NA
AT1G07885	36.0417	-0.480274	0.74561	-0.644136	0.519487	0.774488
AT1G07887	0	NA	NA	NA	NA	NA
AT1G07890	19882.6	-0.509936	0.27705	-1.84059	0.0656816	0.271764
AT1G07893	15.5139	0.60519	0.823183	0.735183	0.462228	0.734884
AT1G07897	80.3824	0.623158	0.589381	1.05731	0.29037	0.592621
AT1G07900	22.3616	0.398916	0.688173	0.579674	0.562135	0.801575
AT1G07901	3.75764	0.0733571	1.19984	0.0611389	0.951249	0.983685
AT1G07902	134.73	-0.0230259	0.254099	-0.0906181	0.927796	0.97623
AT1G07903	0	NA	NA	NA	NA	NA
AT1G07907	0	NA	NA	NA	NA	NA
AT1G07910	1336.28	-0.139968	0.172376	-0.811991	0.416797	0.702849
AT1G07913	0	NA	NA	NA	NA	NA
AT1G07917	0	NA	NA	NA	NA	NA
AT1G07920	8101.94	0.544401	0.299002	1.82073	0.0686486	0.278973
AT1G07923	0	NA	NA	NA	NA	NA
AT1G07927	0	NA	NA	NA	NA	NA
AT1G07930	8242.22	0.539105	0.258531	2.08526	0.0370454	0.192871
AT1G07933	0	NA	NA	NA	NA	NA
AT1G07937	2.41347	0.499715	1.62089	0.308298	0.757856	0.905348
AT1G07940	10497.7	0.517606	0.262357	1.97291	0.0485064	0.226598
AT1G07943	4.92016	1.40642	1.06721	1.31785	0.187555	0.481393
AT1G07947	0	NA	NA	NA	NA	NA
AT1G07950	470.815	-0.11311	0.203711	-0.555247	0.578725	0.810496
AT1G07957	61.6281	-0.305634	0.498385	-0.613249	0.539712	0.787701
AT1G07960	999.205	-0.212752	0.18279	-1.16392	0.244458	0.545
AT1G07963	0.513833	-2.50047	3.99307	-0.626204	0.531181	NA
AT1G07967	0	NA	NA	NA	NA	NA
AT1G07970	391.293	-0.206382	0.262539	-0.786102	0.431807	0.713094
AT1G07973	0	NA	NA	NA	NA	NA
AT1G07977	0	NA	NA	NA	NA	NA
AT1G07980	252.234	0.282597	0.219979	1.28465	0.198914	0.496098
AT1G07983	0.690111	-1.48968	3.1649	-0.470689	0.637863	NA
AT1G07985	50.9988	-0.464227	0.502888	-0.923121	0.355944	0.655205
AT1G07987	0	NA	NA	NA	NA	NA
AT1G07990	2086.35	-0.211294	0.162483	-1.3004	0.193463	0.489005
AT1G07993	0	NA	NA	NA	NA	NA
AT1G07997	0	NA	NA	NA	NA	NA
AT1G08000	155.064	0.291864	0.3113	0.937563	0.348469	0.64867
AT1G08003	0	NA	NA	NA	NA	NA
AT1G08005	1.04973	2.29217	3.50705	0.653589	0.513377	NA
AT1G08007	0.309898	1.75361	4.04511	0.433514	0.664642	NA
AT1G08010	357.452	0.0566743	0.318838	0.177753	0.858917	0.949603
AT1G08013	0	NA	NA	NA	NA	NA
AT1G08017	0	NA	NA	NA	NA	NA
AT1G08023	0	NA	NA	NA	NA	NA
AT1G08027	0	NA	NA	NA	NA	NA
AT1G08030	863.377	-0.0238487	0.167805	-0.142122	0.886984	0.960443
AT1G08033	0	NA	NA	NA	NA	NA
AT1G08035	13.9471	0.293177	0.857569	0.34187	0.732449	0.892353
AT1G08037	2.62577	1.50541	2.26989	0.663207	0.507198	0.765972
AT1G08040	706.496	-0.0579096	0.168144	-0.344404	0.730542	0.891966
AT1G08043	12.8034	-0.64542	0.728702	-0.885712	0.375773	0.671485
AT1G08047	0	NA	NA	NA	NA	NA
AT1G08050	80.8429	-0.941012	0.419281	-2.24435	0.02481	0.149622
AT1G08057	0	NA	NA	NA	NA	NA
AT1G08060	2164.21	-0.254619	0.165403	-1.53939	0.12371	0.387266
AT1G08063	0	NA	NA	NA	NA	NA
AT1G08065	0	NA	NA	NA	NA	NA
AT1G08070	102.334	-0.721695	0.455804	-1.58334	0.113343	0.371256
AT1G08073	0	NA	NA	NA	NA	NA
AT1G08077	0	NA	NA	NA	NA	NA
AT1G08080	0	NA	NA	NA	NA	NA
AT1G08087	1.25073	0.599856	2.24369	0.267352	0.789198	NA
AT1G08090	8.67163	2.88643	1.47794	1.95301	0.050818	0.233024
AT1G08093	2.14342	3.44899	2.05393	1.67921	0.0931112	0.334527
AT1G08097	0	NA	NA	NA	NA	NA
AT1G08100	0	NA	NA	NA	NA	NA
AT1G08103	90.4534	0.206394	0.422946	0.487991	0.625556	0.837874
AT1G08105	0	NA	NA	NA	NA	NA
AT1G08107	0	NA	NA	NA	NA	NA
AT1G08110	2749.41	-0.0517395	0.231666	-0.223337	0.823274	0.933876
AT1G08113	6.16283	0.575468	1.37476	0.418596	0.675512	0.865417
AT1G08115	5.53368	-0.729954	1.17097	-0.623374	0.533039	0.78364
AT1G08117	84.9587	0.551791	0.326982	1.68753	0.0915018	0.330911
AT1G08120	2.0136	-0.0986014	3.07777	-0.0320366	0.974443	0.991441
AT1G08123	15.5939	-0.335079	0.777781	-0.430814	0.666604	0.860372
AT1G08125	529.644	-0.10769	0.205566	-0.523872	0.600367	0.823502
AT1G08127	0	NA	NA	NA	NA	NA
AT1G08130	1471.42	-0.316136	0.179603	-1.7602	0.0783746	0.302512
AT1G08133	0	NA	NA	NA	NA	NA
AT1G08135	0	NA	NA	NA	NA	NA
AT1G08137	0	NA	NA	NA	NA	NA
AT1G08140	0.170643	-0.993962	4.08047	-0.24359	0.807548	NA
AT1G08143	0	NA	NA	NA	NA	NA
AT1G08147	0.16095	-0.993962	4.08047	-0.24359	0.807548	NA
AT1G08150	0	NA	NA	NA	NA	NA
AT1G08153	0.195663	0.929591	4.08047	0.227815	0.81979	NA
AT1G08160	149.706	0.306878	0.257599	1.1913	0.233535	0.53462
AT1G08165	217.377	-1.43048	0.576376	-2.48185	0.0130704	0.0992858
AT1G08170	1.12159	-2.47064	2.8236	-0.874998	0.381575	NA
AT1G08173	9.56527	0.249838	0.81517	0.306486	0.759235	0.906106
AT1G08177	0	NA	NA	NA	NA	NA
AT1G08180	381.604	-0.438234	0.31278	-1.40109	0.161187	0.447742
AT1G08183	0.195663	0.929591	4.08047	0.227815	0.81979	NA
AT1G08190	2486.93	0.12668	0.226996	0.558071	0.576796	0.809704
AT1G08193	0	NA	NA	NA	NA	NA
AT1G08200	6008.77	0.313593	0.179589	1.74617	0.0807812	0.307815
AT1G08207	0	NA	NA	NA	NA	NA
AT1G08210	743.321	-0.350026	0.261498	-1.33854	0.18072	0.47361
AT1G08213	5.01454	-0.229593	1.02947	-0.223021	0.823519	0.933899
AT1G08217	17.2515	0.801335	0.71547	1.12001	0.262709	0.564878
AT1G08220	231.89	0.0479027	0.259856	0.184343	0.853744	0.948162
AT1G08223	0	NA	NA	NA	NA	NA
AT1G08227	0	NA	NA	NA	NA	NA
AT1G08230	516.761	-0.951321	0.211158	-4.50527	6.62897e-06	0.000377523
AT1G08237	0.154949	0.929591	4.08047	0.227815	0.81979	NA
AT1G08240	0	NA	NA	NA	NA	NA
AT1G08247	0	NA	NA	NA	NA	NA
AT1G08250	280.975	0.264525	0.341302	0.775046	0.438312	0.717829
AT1G08253	0	NA	NA	NA	NA	NA
AT1G08257	0	NA	NA	NA	NA	NA
AT1G08260	2003.47	0.0615097	0.19148	0.321232	0.748034	0.900529
AT1G08263	0	NA	NA	NA	NA	NA
AT1G08267	0	NA	NA	NA	NA	NA
AT1G08270	34.4886	-0.0734841	0.512665	-0.143338	0.886024	0.960381
AT1G08273	6.8176	-1.76455	1.07952	-1.63457	0.10214	0.351936
AT1G08277	0	NA	NA	NA	NA	NA
AT1G08280	278.637	0.0605309	0.213539	0.283465	0.77682	0.913362
AT1G08283	15.1785	0.81237	1.11365	0.729465	0.465717	0.737953
AT1G08290	124.885	0.684135	0.253599	2.6977	0.00698202	0.0654229
AT1G08293	46.7855	0.449282	0.397188	1.13116	0.257989	0.559567
AT1G08297	0	NA	NA	NA	NA	NA
AT1G08300	237.778	-0.306597	0.249533	-1.22869	0.21919	0.517941
AT1G08307	0	NA	NA	NA	NA	NA
AT1G08310	2727.05	-0.931915	0.329102	-2.83169	0.00463028	0.049582
AT1G08313	0	NA	NA	NA	NA	NA
AT1G08315	289.527	-0.0599238	0.358714	-0.167052	0.867329	0.953099
AT1G08317	0.617046	1.35419	3.25891	0.415533	0.677752	NA
AT1G08320	459.38	-0.0202171	0.316369	-0.0639037	0.949047	0.982937
AT1G08323	0	NA	NA	NA	NA	NA
AT1G08327	0	NA	NA	NA	NA	NA
AT1G08333	0	NA	NA	NA	NA	NA
AT1G08340	164.725	0.718947	0.256576	2.80208	0.00507742	0.0525306
AT1G08347	0	NA	NA	NA	NA	NA
AT1G08350	466.994	0.00266406	0.201324	0.0132327	0.989442	0.997539
AT1G08353	0	NA	NA	NA	NA	NA
AT1G08357	0.642432	-0.149883	3.2718	-0.0458107	0.963461	NA
AT1G08360	9531.36	0.321474	0.14708	2.18571	0.0288369	0.164732
AT1G08363	0.172548	-0.993962	4.08047	-0.24359	0.807548	NA
AT1G08367	0	NA	NA	NA	NA	NA
AT1G08370	712.91	-0.114454	0.199989	-0.572301	0.567118	0.80452
AT1G08377	0	NA	NA	NA	NA	NA
AT1G08380	28824.5	0.653174	0.228925	2.85322	0.00432781	0.0475232
AT1G08383	0	NA	NA	NA	NA	NA
AT1G08387	0	NA	NA	NA	NA	NA
AT1G08390	95.9084	0.290953	0.345772	0.84146	0.40009	0.690187
AT1G08393	0.146197	0.929591	4.08047	0.227815	0.81979	NA
AT1G08397	0	NA	NA	NA	NA	NA
AT1G08400	441.828	0.0612527	0.212027	0.28889	0.772665	0.911495
AT1G08403	0.563874	1.08602	4.01999	0.270154	0.787041	NA
AT1G08410	854.207	-0.0767155	0.190578	-0.402541	0.687286	0.871196
AT1G08413	0	NA	NA	NA	NA	NA
AT1G08417	0	NA	NA	NA	NA	NA
AT1G08420	912.003	-0.0403536	0.325136	-0.124113	0.901226	0.965893
AT1G08427	0	NA	NA	NA	NA	NA
AT1G08430	282.869	0.348167	0.332574	1.04689	0.295153	0.596306
AT1G08433	0.16095	-0.993962	4.08047	-0.24359	0.807548	NA
AT1G08437	0	NA	NA	NA	NA	NA
AT1G08440	5.19248	3.83861	1.76819	2.17093	0.0299368	0.168898
AT1G08443	0.954639	-1.08445	2.49436	-0.43476	0.663736	NA
AT1G08447	0	NA	NA	NA	NA	NA
AT1G08450	1693.94	-0.329778	0.190908	-1.72742	0.0840929	0.31495
AT1G08453	0	NA	NA	NA	NA	NA
AT1G08457	15.4791	-2.75489	0.934377	-2.94838	0.00319448	0.0379799
AT1G08460	453.798	-0.13998	0.338198	-0.413899	0.678948	0.86723
AT1G08463	0	NA	NA	NA	NA	NA
AT1G08465	622	0.209554	0.243314	0.861252	0.389099	0.682174
AT1G08470	544.661	0.0565462	0.245163	0.230647	0.817589	0.931373
AT1G08473	0	NA	NA	NA	NA	NA
AT1G08477	1.10224	2.37058	3.47031	0.683103	0.494542	NA
AT1G08480	1081.18	0.250065	0.161783	1.54568	0.122183	0.385063
AT1G08483	0	NA	NA	NA	NA	NA
AT1G08487	0	NA	NA	NA	NA	NA
AT1G08490	1634.16	-0.100574	0.18573	-0.541507	0.588158	0.816818
AT1G08493	0	NA	NA	NA	NA	NA
AT1G08497	0	NA	NA	NA	NA	NA
AT1G08500	255.549	-0.800788	0.341292	-2.34634	0.0189587	0.126638
AT1G08503	0	NA	NA	NA	NA	NA
AT1G08507	36.7646	-1.01861	0.560618	-1.81695	0.0692254	0.28042
AT1G08510	3782.55	0.234065	0.253839	0.9221	0.356476	0.655417
AT1G08513	0	NA	NA	NA	NA	NA
AT1G08517	0	NA	NA	NA	NA	NA
AT1G08520	5518.97	0.178512	0.152905	1.16747	0.243021	0.543451
AT1G08523	0	NA	NA	NA	NA	NA
AT1G08530	448.849	0.116274	0.219566	0.529564	0.596414	0.821547
AT1G08533	0.292395	1.68132	4.05208	0.414928	0.678194	NA
AT1G08537	0	NA	NA	NA	NA	NA
AT1G08540	3250.14	-0.087541	0.198459	-0.441104	0.659137	0.856031
AT1G08543	1.19746	1.32442	2.72449	0.486115	0.626886	NA
AT1G08547	4.73212	0.00629229	1.1247	0.00559462	0.995536	0.999222
AT1G08550	3144.64	-0.856833	0.336763	-2.54432	0.0109491	0.0883353
AT1G08553	0	NA	NA	NA	NA	NA
AT1G08557	0	NA	NA	NA	NA	NA
AT1G08560	1275.51	1.08046	0.172532	6.26239	3.79119e-10	1.20455e-07
AT1G08563	0	NA	NA	NA	NA	NA
AT1G08567	0	NA	NA	NA	NA	NA
AT1G08570	4467.26	-0.102536	0.225956	-0.453786	0.649983	0.850731
AT1G08573	0.341285	-1.90977	4.03603	-0.47318	0.636085	NA
AT1G08577	0.172548	-0.993962	4.08047	-0.24359	0.807548	NA
AT1G08580	641.422	0.131716	0.203572	0.647024	0.517616	0.773589
AT1G08583	0	NA	NA	NA	NA	NA
AT1G08587	0	NA	NA	NA	NA	NA
AT1G08590	313.238	0.721148	0.303583	2.37546	0.0175273	0.120815
AT1G08592	272.445	-0.264169	0.243617	-1.08436	0.278205	0.580767
AT1G08600	870.494	-0.164477	0.21	-0.783223	0.433496	0.714478
AT1G08603	0	NA	NA	NA	NA	NA
AT1G08607	0	NA	NA	NA	NA	NA
AT1G08610	352.456	-0.253015	0.254848	-0.992808	0.320804	0.622154
AT1G08613	0	NA	NA	NA	NA	NA
AT1G08620	2095.31	0.0124233	0.164317	0.0756059	0.939733	0.979212
AT1G08623	0.170643	-0.993962	4.08047	-0.24359	0.807548	NA
AT1G08627	0	NA	NA	NA	NA	NA
AT1G08630	1791.23	-3.27513	0.941435	-3.47887	0.000503532	0.0102433
AT1G08633	0.341285	-1.90977	4.03603	-0.47318	0.636085	NA
AT1G08637	0	NA	NA	NA	NA	NA
AT1G08640	2421.26	0.00141621	0.162054	0.00873915	0.993027	0.99821
AT1G08643	1.30258	-1.72376	2.22841	-0.773538	0.439204	NA
AT1G08645	1.0018	0.956076	2.89503	0.330248	0.741213	NA
AT1G08647	0	NA	NA	NA	NA	NA
AT1G08650	3907.86	-0.960232	0.328354	-2.92438	0.00345141	0.0401451
AT1G08653	0	NA	NA	NA	NA	NA
AT1G08657	0	NA	NA	NA	NA	NA
AT1G08660	947.652	-0.210932	0.221097	-0.954026	0.34007	0.640637
AT1G08663	1.83915	0.160676	2.59487	0.0619206	0.950626	0.983448
AT1G08667	0.16095	-0.993962	4.08047	-0.24359	0.807548	NA
AT1G08670	43.5853	0.41452	0.428008	0.968487	0.332801	0.633856
AT1G08673	0	NA	NA	NA	NA	NA
AT1G08677	0.170643	-0.993962	4.08047	-0.24359	0.807548	NA
AT1G08680	1621.6	-0.249831	0.190394	-1.31217	0.189461	0.48352
AT1G08683	0.146197	0.929591	4.08047	0.227815	0.81979	NA
AT1G08695	0	NA	NA	NA	NA	NA
AT1G08697	29.3645	1.02198	0.52928	1.93088	0.053498	0.239914
AT1G08700	479.089	-0.00609478	0.268521	-0.0226976	0.981891	0.994494
AT1G08703	0	NA	NA	NA	NA	NA
AT1G08707	0	NA	NA	NA	NA	NA
AT1G08710	333.185	-0.270567	0.247829	-1.09175	0.274943	0.577367
AT1G08713	0	NA	NA	NA	NA	NA
AT1G08717	0	NA	NA	NA	NA	NA
AT1G08720	1670.94	-0.222382	0.223834	-0.99351	0.320462	0.621832
AT1G08723	0	NA	NA	NA	NA	NA
AT1G08727	0.170643	-0.993962	4.08047	-0.24359	0.807548	NA
AT1G08730	103.169	0.317525	0.299573	1.05993	0.289178	0.591811
AT1G08733	0.195663	0.929591	4.08047	0.227815	0.81979	NA
AT1G08735	0	NA	NA	NA	NA	NA
AT1G08737	0	NA	NA	NA	NA	NA
AT1G08740	0	NA	NA	NA	NA	NA
AT1G08743	0	NA	NA	NA	NA	NA
AT1G08747	0.599542	1.29746	4.00477	0.32398	0.745953	NA
AT1G08750	783.26	0.0121343	0.171207	0.0708754	0.943497	0.980868
AT1G08753	4.26781	-0.254955	1.29878	-0.196303	0.844373	0.944184
AT1G08757	36.8223	-1.10717	0.522814	-2.11772	0.0341989	0.183552
AT1G08760	1094.04	-0.199948	0.212287	-0.941874	0.346257	0.646541
AT1G08763	3.08713	-5.09191	2.54335	-2.00205	0.0452791	0.217682
AT1G08767	0	NA	NA	NA	NA	NA
AT1G08770	371.607	-0.139516	0.251117	-0.555581	0.578498	0.81036
AT1G08773	0	NA	NA	NA	NA	NA
AT1G08777	0	NA	NA	NA	NA	NA
AT1G08780	531.772	0.0651727	0.233128	0.279558	0.779817	0.914799
AT1G08787	0.146197	0.929591	4.08047	0.227815	0.81979	NA
AT1G08790	0	NA	NA	NA	NA	NA
AT1G08797	0.170643	-0.993962	4.08047	-0.24359	0.807548	NA
AT1G08800	3633.97	-0.0805911	0.173611	-0.464205	0.642501	0.846444
AT1G08803	0.146197	0.929591	4.08047	0.227815	0.81979	NA
AT1G08807	0	NA	NA	NA	NA	NA
AT1G08810	522.273	-0.745159	0.185192	-4.02371	5.7289e-05	0.00201656
AT1G08817	0	NA	NA	NA	NA	NA
AT1G08820	1597.01	-0.242715	0.198306	-1.22394	0.220975	0.520015
AT1G08823	0	NA	NA	NA	NA	NA
AT1G08827	0	NA	NA	NA	NA	NA
AT1G08830	1007.68	-0.357516	0.218765	-1.63425	0.102206	0.351949
AT1G08833	2.3798	3.6064	1.99656	1.80631	0.0708702	0.284222
AT1G08840	478.578	-0.37588	0.263155	-1.42836	0.153189	0.435242
AT1G08843	0	NA	NA	NA	NA	NA
AT1G08845	223.132	-0.233653	0.284694	-0.820717	0.411808	0.699704
AT1G08847	3.96689	-1.71591	1.37004	-1.25246	0.210403	0.50881
AT1G08853	0	NA	NA	NA	NA	NA
AT1G08857	64.7596	0.390072	0.401063	0.972597	0.330753	0.631962
AT1G08860	5.48655	-0.638044	1.14134	-0.559032	0.57614	0.809593
AT1G08863	0	NA	NA	NA	NA	NA
AT1G08867	0	NA	NA	NA	NA	NA
AT1G08870	0.16095	-0.993962	4.08047	-0.24359	0.807548	NA
AT1G08877	0	NA	NA	NA	NA	NA
AT1G08880	2097.35	0.165764	0.24978	0.66364	0.506921	0.765898
AT1G08883	0	NA	NA	NA	NA	NA
AT1G08887	0	NA	NA	NA	NA	NA
AT1G08890	848.941	-0.846731	0.439342	-1.92727	0.0539459	0.241273
AT1G08893	0.517645	-2.51018	3.99249	-0.628726	0.529528	NA
AT1G08897	0	NA	NA	NA	NA	NA
AT1G08900	1690.1	-0.605881	0.209402	-2.89339	0.0038111	0.0430836
AT1G08903	0	NA	NA	NA	NA	NA
AT1G08907	0	NA	NA	NA	NA	NA
AT1G08910	761.11	0.168853	0.181899	0.928279	0.353263	0.652708
AT1G08913	2.39492	1.32547	2.33164	0.56847	0.569716	0.805771
AT1G08920	1611.19	-0.17836	0.216913	-0.822263	0.410927	0.699074
AT1G08923	2.04423	-3.42452	3.03786	-1.12728	0.259623	0.561372
AT1G08927	0	NA	NA	NA	NA	NA
AT1G08930	12941.9	-0.969655	0.332055	-2.92016	0.00349851	0.0405951
AT1G08933	0.292395	1.68132	4.05208	0.414928	0.678194	NA
AT1G08937	76.7979	0.0446054	0.362158	0.123166	0.901976	0.96647
AT1G08940	158.171	-0.840253	0.337273	-2.49132	0.0127271	0.0975107
AT1G08947	0.170643	-0.993962	4.08047	-0.24359	0.807548	NA
AT1G08950	0.170643	-0.993962	4.08047	-0.24359	0.807548	NA
AT1G08953	0	NA	NA	NA	NA	NA
AT1G08960	143.409	-0.00146207	0.285065	-0.00512891	0.995908	0.999222
AT1G08963	0.856659	-0.558276	2.57144	-0.217106	0.828125	NA
AT1G08967	1.17938	-0.45976	2.41144	-0.190658	0.848794	NA
AT1G08970	685.165	-0.0587207	0.243512	-0.241141	0.809446	0.928631
AT1G08973	108.849	-0.353834	0.320725	-1.10323	0.269927	0.572469
AT1G08977	0	NA	NA	NA	NA	NA
AT1G08980	2339.35	-0.893881	0.359468	-2.48668	0.0128941	0.098374
AT1G08983	0	NA	NA	NA	NA	NA
AT1G08985	1.81891	-4.32794	2.79793	-1.54683	0.121903	0.384734
AT1G08987	0	NA	NA	NA	NA	NA
AT1G08990	116.064	1.47245	0.298615	4.93092	8.18414e-07	7.60087e-05
AT1G08993	0	NA	NA	NA	NA	NA
AT1G08997	3.51934	-4.25201	2.19584	-1.93639	0.0528197	0.238004
AT1G09000	162.405	0.494597	0.280982	1.76024	0.0783669	0.302512
AT1G09003	0	NA	NA	NA	NA	NA
AT1G09007	0	NA	NA	NA	NA	NA
AT1G09010	3355.17	-0.175656	0.216384	-0.811779	0.416918	0.702892
AT1G09013	1.44362	0.172284	2.1316	0.080824	0.935582	0.97795
AT1G09017	0	NA	NA	NA	NA	NA
AT1G09020	1814.96	0.164518	0.215574	0.763162	0.445367	0.722733
AT1G09023	390.718	0.131009	0.213622	0.613274	0.539695	0.787701
AT1G09027	305.363	-0.36466	0.399381	-0.913062	0.36121	0.659219
AT1G09030	0.16095	-0.993962	4.08047	-0.24359	0.807548	NA
AT1G09033	0	NA	NA	NA	NA	NA
AT1G09037	0.154949	0.929591	4.08047	0.227815	0.81979	NA
AT1G09040	455.767	-0.326441	0.221686	-1.47254	0.140875	0.415096
AT1G09043	0	NA	NA	NA	NA	NA
AT1G09047	0	NA	NA	NA	NA	NA
AT1G09050	476.183	-0.0988121	0.207565	-0.476054	0.634036	0.84226
AT1G09053	0.68257	-2.91109	3.97187	-0.732929	0.463602	NA
AT1G09057	0	NA	NA	NA	NA	NA
AT1G09060	2810.62	-0.0972247	0.153705	-0.63254	0.527034	0.779368
AT1G09063	0	NA	NA	NA	NA	NA
AT1G09067	0	NA	NA	NA	NA	NA
AT1G09070	3895.84	-0.00522043	0.27645	-0.0188838	0.984934	0.995945
AT1G09073	0	NA	NA	NA	NA	NA
AT1G09077	0	NA	NA	NA	NA	NA
AT1G09080	27.6831	-1.93553	0.83076	-2.32983	0.0198153	0.130331
AT1G09083	161.885	0.453122	0.301572	1.50253	0.132959	0.401623
AT1G09087	109.193	0.364309	0.34774	1.04765	0.294801	0.595898
AT1G09090	162.3	0.434309	0.328	1.32411	0.185466	0.478996
AT1G09097	0.690193	-2.92602	3.9712	-0.736809	0.461238	NA
AT1G09100	820.437	-0.105002	0.195511	-0.537065	0.591222	0.818712
AT1G09103	0.343191	-1.91676	4.03541	-0.474984	0.634798	NA
AT1G09107	0	NA	NA	NA	NA	NA
AT1G09110	0	NA	NA	NA	NA	NA
AT1G09113	0	NA	NA	NA	NA	NA
AT1G09117	0	NA	NA	NA	NA	NA
AT1G09123	1.02361	-2.2318	2.80823	-0.794734	0.426768	NA
AT1G09127	0	NA	NA	NA	NA	NA
AT1G09130	3374.06	-0.00721088	0.187086	-0.0385432	0.969255	0.98933
AT1G09133	0	NA	NA	NA	NA	NA
AT1G09137	0	NA	NA	NA	NA	NA
AT1G09140	1297.64	-0.202246	0.156694	-1.2907	0.196807	0.493148
AT1G09143	0	NA	NA	NA	NA	NA
AT1G09147	0	NA	NA	NA	NA	NA
AT1G09150	882.513	0.0545141	0.211063	0.258284	0.796188	0.923107
AT1G09153	0	NA	NA	NA	NA	NA
AT1G09155	45.8782	0.160058	0.395341	0.404861	0.68558	0.870109
AT1G09157	9.3853	0.0326821	0.913955	0.0357589	0.971475	0.990132
AT1G09160	1208.31	0.181467	0.154303	1.17605	0.239576	0.53971
AT1G09163	0	NA	NA	NA	NA	NA
AT1G09167	4.31067	0.0120474	1.26736	0.00950592	0.992415	0.998174
AT1G09170	174.87	0.916459	0.497078	1.84369	0.0652282	0.270537
AT1G09173	0	NA	NA	NA	NA	NA
AT1G09176	0	NA	NA	NA	NA	NA
AT1G09177	0	NA	NA	NA	NA	NA
AT1G09180	22.8791	2.28533	0.902484	2.53227	0.0113326	0.0905518
AT1G09183	0	NA	NA	NA	NA	NA
AT1G09187	0	NA	NA	NA	NA	NA
AT1G09190	72.177	-0.728052	0.474101	-1.53565	0.124625	0.388719
AT1G09193	8.19878	-0.931618	1.00039	-0.931253	0.351723	0.651407
AT1G09195	417.398	-0.583123	0.219979	-2.65081	0.00802996	0.0713935
AT1G09197	0.146197	0.929591	4.08047	0.227815	0.81979	NA
AT1G09200	2149.7	0.868235	0.293609	2.95711	0.00310535	0.0373894
AT1G09207	0.350612	1.90622	4.03147	0.472836	0.63633	NA
AT1G09210	5256.47	0.482769	0.203618	2.37096	0.017742	0.121537
AT1G09217	13.6252	-0.760108	0.731715	-1.0388	0.298896	0.600303
AT1G09220	115.328	-0.483343	0.4499	-1.07434	0.282673	0.585494
AT1G09223	0	NA	NA	NA	NA	NA
AT1G09227	0	NA	NA	NA	NA	NA
AT1G09230	456.155	-0.371464	0.240095	-1.54716	0.121826	0.384589
AT1G09233	0	NA	NA	NA	NA	NA
AT1G09237	0	NA	NA	NA	NA	NA
AT1G09240	1272.02	0.173857	0.524281	0.331611	0.740183	0.896605
AT1G09243	0	NA	NA	NA	NA	NA
AT1G09245	0	NA	NA	NA	NA	NA
AT1G09247	6.43525	-1.01219	0.98137	-1.0314	0.302353	0.603954
AT1G09250	412.104	-0.0788363	0.373336	-0.211167	0.832757	0.938424
AT1G09253	12.0973	-0.646534	0.923117	-0.700382	0.483689	0.74958
AT1G09257	13.651	0.333256	0.866247	0.384712	0.700451	0.877278
AT1G09260	0	NA	NA	NA	NA	NA
AT1G09263	0	NA	NA	NA	NA	NA
AT1G09267	0.16095	-0.993962	4.08047	-0.24359	0.807548	NA
AT1G09270	1894.23	0.0673813	0.205964	0.327151	0.743553	0.897999
AT1G09273	0	NA	NA	NA	NA	NA
AT1G09277	0	NA	NA	NA	NA	NA
AT1G09280	702.947	-0.298217	0.310895	-0.959222	0.337447	0.637888
AT1G09283	0	NA	NA	NA	NA	NA
AT1G09287	0	NA	NA	NA	NA	NA
AT1G09290	284.617	-0.143996	0.254224	-0.566414	0.571112	0.806385
AT1G09293	0	NA	NA	NA	NA	NA
AT1G09297	39.3615	-1.06882	0.602803	-1.77308	0.0762156	0.297363
AT1G09300	303.959	0.058509	0.239457	0.24434	0.806968	0.927368
AT1G09303	0	NA	NA	NA	NA	NA
AT1G09307	0	NA	NA	NA	NA	NA
AT1G09310	9756.64	1.4061	0.252178	5.57582	2.46363e-08	4.34227e-06
AT1G09313	0	NA	NA	NA	NA	NA
AT1G09317	0	NA	NA	NA	NA	NA
AT1G09320	354.076	-0.646336	0.366137	-1.76529	0.0775156	0.300493
AT1G09323	0	NA	NA	NA	NA	NA
AT1G09327	6.95968	-2.2364	1.21262	-1.84427	0.0651436	0.270357
AT1G09330	1124.49	-0.150185	0.198592	-0.75625	0.449499	0.725296
AT1G09333	0	NA	NA	NA	NA	NA
AT1G09337	0	NA	NA	NA	NA	NA
AT1G09340	23260.1	0.541528	0.289768	1.86883	0.0616466	0.260687
AT1G09343	1.13145	1.26233	2.05311	0.614838	0.538661	NA
AT1G09350	39.2727	1.85985	0.559245	3.32564	0.00088217	0.015336
AT1G09353	0	NA	NA	NA	NA	NA
AT1G09357	0	NA	NA	NA	NA	NA
AT1G09360	0	NA	NA	NA	NA	NA
AT1G09363	0.517563	-0.874722	4.04265	-0.216374	0.828697	NA
AT1G09367	0.170643	-0.993962	4.08047	-0.24359	0.807548	NA
AT1G09370	0.341285	-1.90977	4.03603	-0.47318	0.636085	NA
AT1G09373	0	NA	NA	NA	NA	NA
AT1G09377	0.438592	2.25924	4.00477	0.564137	0.572661	NA
AT1G09380	19.5771	1.78858	0.650779	2.74837	0.00598921	0.058957
AT1G09383	0	NA	NA	NA	NA	NA
AT1G09387	0	NA	NA	NA	NA	NA
AT1G09390	477.515	1.44501	0.451108	3.20325	0.00135887	0.0213756
AT1G09393	0	NA	NA	NA	NA	NA
AT1G09397	0	NA	NA	NA	NA	NA
AT1G09400	4.10464	-0.348114	1.3818	-0.251928	0.801097	0.924979
AT1G09407	0	NA	NA	NA	NA	NA
AT1G09410	51.2271	-0.357299	0.451861	-0.790727	0.429103	0.71083
AT1G09415	655.897	-0.443032	0.31699	-1.39762	0.162227	0.448672
AT1G09417	0.154949	0.929591	4.08047	0.227815	0.81979	NA
AT1G09420	739.626	-0.26205	0.378309	-0.692687	0.488506	0.753254
AT1G09421	39.0469	0.10213	0.526818	0.193862	0.846284	0.944741
AT1G09423	0.90669	0.86706	3.64014	0.238194	0.811731	NA
AT1G09427	3.12055	-0.452151	1.86282	-0.242724	0.808219	0.928071
AT1G09430	4951.11	-0.366298	0.209416	-1.74914	0.0802665	0.306822
AT1G09433	0.3219	-1.8365	4.04265	-0.454282	0.649626	NA
AT1G09437	1.00513	-2.27869	2.83264	-0.804442	0.421142	NA
AT1G09440	652.195	0.413845	0.212043	1.9517	0.0509735	0.233177
AT1G09443	2.52585	-1.42079	1.56942	-0.905291	0.365311	0.662174
AT1G09447	0.586988	2.6421	3.98217	0.663483	0.507022	NA
AT1G09450	228.692	0.579128	0.237645	2.43695	0.0148117	0.107373
AT1G09453	7.81013	-0.324661	0.822313	-0.394814	0.69298	0.873872
AT1G09457	0	NA	NA	NA	NA	NA
AT1G09460	180.512	-0.645419	0.479539	-1.34592	0.17833	0.470975
AT1G09463	0	NA	NA	NA	NA	NA
AT1G09467	289.991	-0.249614	0.219839	-1.13544	0.256191	0.557838
AT1G09470	223.227	0.526328	0.259252	2.03018	0.0423381	0.209925
AT1G09477	0	NA	NA	NA	NA	NA
AT1G09480	172.08	-0.780936	0.341042	-2.28985	0.0220299	0.138892
AT1G09483	0.976409	2.17608	2.9131	0.747	0.455063	NA
AT1G09486	54.4371	-0.448653	0.333773	-1.34419	0.178888	0.471346
AT1G09487	17.3076	-0.358757	0.57024	-0.629133	0.529262	0.78098
AT1G09490	1613.78	-0.0707624	0.150276	-0.470884	0.637724	0.843875
AT1G09493	0	NA	NA	NA	NA	NA
AT1G09497	0	NA	NA	NA	NA	NA
AT1G09500	1097.96	0.192582	0.490668	0.39249	0.694696	0.874555
AT1G09503	0	NA	NA	NA	NA	NA
AT1G09507	0	NA	NA	NA	NA	NA
AT1G09510	0.935696	2.10807	3.61955	0.582413	0.560289	NA
AT1G09513	0.154949	0.929591	4.08047	0.227815	0.81979	NA
AT1G09517	0.806228	-0.77004	3.04677	-0.25274	0.800469	NA
AT1G09520	376.084	-0.438832	0.215625	-2.03516	0.0418345	0.208499
AT1G09523	0.172548	-0.993962	4.08047	-0.24359	0.807548	NA
AT1G09527	0.16095	-0.993962	4.08047	-0.24359	0.807548	NA
AT1G09530	2559.78	-0.833837	0.157799	-5.28416	1.26281e-07	1.66629e-05
AT1G09533	90.5659	0.17448	0.345045	0.505674	0.613086	0.831065
AT1G09537	0	NA	NA	NA	NA	NA
AT1G09540	72.5241	0.124472	0.376812	0.330329	0.741151	0.897088
AT1G09543	1.4441	2.82225	2.28147	1.23703	0.216075	0.514384
AT1G09547	0	NA	NA	NA	NA	NA
AT1G09550	0	NA	NA	NA	NA	NA
AT1G09553	0	NA	NA	NA	NA	NA
AT1G09557	0	NA	NA	NA	NA	NA
AT1G09560	781.932	-0.249857	0.375921	-0.664652	0.506273	0.765784
AT1G09563	0	NA	NA	NA	NA	NA
AT1G09567	0	NA	NA	NA	NA	NA
AT1G09570	6763.09	-0.2705	0.451822	-0.598687	0.549382	0.792731
AT1G09573	17.2187	-0.242075	0.733014	-0.330247	0.741214	0.897088
AT1G09575	356.399	0.162888	0.383122	0.425161	0.67072	0.862468
AT1G09577	0	NA	NA	NA	NA	NA
AT1G09580	266.427	0.319597	0.206105	1.55066	0.120984	0.383584
AT1G09583	0	NA	NA	NA	NA	NA
AT1G09587	0	NA	NA	NA	NA	NA
AT1G09590	2675.43	0.987878	0.222127	4.44736	8.69311e-06	0.000467511
AT1G09593	0.309898	1.75361	4.04511	0.433514	0.664642	NA
AT1G09597	0	NA	NA	NA	NA	NA
AT1G09600	52.4635	1.07626	0.516025	2.08568	0.0370078	0.1928
AT1G09603	0	NA	NA	NA	NA	NA
AT1G09607	0	NA	NA	NA	NA	NA
AT1G09610	26.1333	0.432713	0.6076	0.712168	0.476361	0.745258
AT1G09613	0	NA	NA	NA	NA	NA
AT1G09617	0	NA	NA	NA	NA	NA
AT1G09620	7153.26	-0.0343685	0.173109	-0.198537	0.842625	0.943524
AT1G09623	0	NA	NA	NA	NA	NA
AT1G09625	0	NA	NA	NA	NA	NA
AT1G09627	0.74574	1.70964	3.84366	0.444797	0.656467	NA
AT1G09630	723.764	0.0550733	0.176043	0.31284	0.754402	0.903822
AT1G09633	0	NA	NA	NA	NA	NA
AT1G09637	0	NA	NA	NA	NA	NA
AT1G09640	6432.92	-0.115089	0.225702	-0.509918	0.610109	0.829334
AT1G09645	931.809	-0.261289	0.179089	-1.45899	0.144568	0.42145
AT1G09647	1.48482	-1.95849	2.1719	-0.901741	0.367195	0.664218
AT1G09650	19.1614	0.427026	0.631593	0.67611	0.498971	0.760936
AT1G09653	0	NA	NA	NA	NA	NA
AT1G09657	0.146197	0.929591	4.08047	0.227815	0.81979	NA
AT1G09660	637.848	-0.111947	0.198785	-0.563158	0.573327	0.80804
AT1G09663	0	NA	NA	NA	NA	NA
AT1G09665	0	NA	NA	NA	NA	NA
AT1G09667	0	NA	NA	NA	NA	NA
AT1G09673	0	NA	NA	NA	NA	NA
AT1G09677	0	NA	NA	NA	NA	NA
AT1G09680	128.39	-0.684908	0.343332	-1.99489	0.0460552	0.220196
AT1G09683	0	NA	NA	NA	NA	NA
AT1G09690	4930.58	0.69221	0.286523	2.41589	0.0156966	0.11161
AT1G09693	0	NA	NA	NA	NA	NA
AT1G09697	0.16095	-0.993962	4.08047	-0.24359	0.807548	NA
AT1G09700	304.039	-0.253076	0.265226	-0.954193	0.339986	0.64054
AT1G09703	0	NA	NA	NA	NA	NA
AT1G09710	215.531	-0.445953	0.397269	-1.12255	0.26163	0.56358
AT1G09713	0	NA	NA	NA	NA	NA
AT1G09717	0	NA	NA	NA	NA	NA
AT1G09720	0	NA	NA	NA	NA	NA
AT1G09723	0	NA	NA	NA	NA	NA
AT1G09730	2715.01	-0.424021	0.145977	-2.9047	0.00367604	0.0420362
AT1G09733	0	NA	NA	NA	NA	NA
AT1G09737	0	NA	NA	NA	NA	NA
AT1G09740	688.667	0.209905	0.195543	1.07345	0.28307	0.585865
AT1G09743	0	NA	NA	NA	NA	NA
AT1G09747	0	NA	NA	NA	NA	NA
AT1G09750	389.782	-0.0400144	0.352895	-0.113389	0.909722	0.969653
AT1G09753	0.473695	0.761398	3.54288	0.214909	0.829838	NA
AT1G09757	0	NA	NA	NA	NA	NA
AT1G09760	1769.75	-0.058588	0.207907	-0.281799	0.778098	0.91401
AT1G09763	0	NA	NA	NA	NA	NA
AT1G09767	0	NA	NA	NA	NA	NA
AT1G09770	3329.17	-0.549124	0.264796	-2.07376	0.0381014	0.196505
AT1G09773	16.9144	1.06641	0.659321	1.61744	0.105783	0.358201
AT1G09777	0	NA	NA	NA	NA	NA
AT1G09780	12449.5	-0.250492	0.264086	-0.948523	0.342863	0.643454
AT1G09783	18.5552	0.291222	0.721393	0.403694	0.686438	0.870649
AT1G09787	37.2743	0.598676	0.645298	0.927751	0.353537	0.652741
AT1G09790	0.877184	3.25131	3.95638	0.821789	0.411197	NA
AT1G09793	0	NA	NA	NA	NA	NA
AT1G09794	86.4732	0.12278	0.59234	0.207279	0.835792	0.940266
AT1G09795	1796.35	-0.446547	0.228641	-1.95305	0.0508131	0.233024
AT1G09797	312.046	0.432374	0.597351	0.723819	0.469177	0.739806
AT1G09800	147.761	-0.0421512	0.2703	-0.155942	0.876078	0.956359
AT1G09803	0.464847	2.33495	3.99982	0.583764	0.559379	NA
[truncated: 35,185 more rows]
